# Supplementary material for: Social isolation in rats: Effects on animal welfare and molecular markers for neuroplasticity
Source: PLoS One. 2020 Oct 27;15(10):e0240439. doi: 10.1371/journal.pone.0240439 (PMC7591026; doi:10.1371/journal.pone.0240439)
Supplement: S1 Data — (XLSX) [file pone.0240439.s001.xlsx]

## Sheet: % burrowed
	0=iso 1=group	0=iso 1=group	0=group-group, 1=group-iso, 2=iso-group, 3=iso-iso	0=iso 1=group
ID	condition_adolescence	condition_adulthood	condition_overall	ChangeCondition	age	burrowing
37	1	0	2	1	37	1682.6
41	1	1	3	0	37	1763.4
42	0	0	0	0	37	1335.4
43	0	1	1	1	37	1890.5
51	1	0	2	1	37	1881.7
53	1	1	3	0	37	-81.5
54	0	0	0	0	37	36.4
55	0	0	0	0	37	887.9
56	0	1	1	1	37	1460.8
57	0	1	1	1	37	2099.9
62	1	1	3	0	37	1101.1
63	0	0	0	0	37	1804.5
64	0	1	1	1	37	1275.6
65	0	1	1	1	37	3.3
66	0	0	0	0	37	1157.4
68	1	0	2	1	37	-24.6
82	1	1	3	0	37	-19.3
86	1	0	2	1	37	-34.6
87	0	1	1	1	37	18.9
88	0	0	0	0	37	1316.3
96	1	1	2	1	37	64.5
99	1	1	3	0	37	688.6
100	0	0	0	0	37	12.9
101	0	1	1	1	37	6.5
102	0	0	0	0	37	261.5
103	0	1	1	1	37	955.7
107	1	0	2	1	37	5.6
111	0	1	1	1	37	47
117	1	0	2	1	37	-15.2
119	0	0	0	0	37	24
125	1	1	3	0	37	1633.8
126	0	1	1	1	37	56
127	1	1	3	0	37	3.4
128	0	0	0	0	37	613.4
129	0	1	1	1	37	776.5
130	0	0	0	0	37	983.1
132	1	0	2	1	37	31.4
140	1	1	3	0	37	-8.6
144	1	0	2	1	37	8.2
145	0	1	1	1	37	14.1
146	0	0	0	0	37	709
153	1	1	3	0	37	-4
154	0	1	1	1	37	72.5
155	0	0	0	0	37	221.3
156	1	1	3	0	37	69.2
158	1	1	2	1	37	7.6
161	0	0	0	0	37	78.6
162	0	1	1	1	37	93.5
163	1	1	3	0	37	28.9
171	0	0	0	0	37	1.1
172	0	1	1	1	37	463
173	1	0	2	1	37	-1.5
183	0	1	1	1	37	3.1
184	1	1	3	0	37	51.4
185	0	0	0	0	37	31.9
188	1	0	2	1	37	104
190	1	1	3	0	37	4.5
37	1	0	2	1	38	1495
41	1	1	3	0	38	1828
42	0	0	0	0	38	1010
43	0	1	1	1	38	945
51	1	0	2	1	38	1260
53	1	1	3	0	38	150
54	0	0	0	0	38	0
55	0	0	0	0	38	975
56	0	1	1	1	38	10
57	0	1	1	1	38	1430
62	1	1	3	0	38	1698
63	0	0	0	0	38	1440
64	0	1	1	1	38	1485
65	0	1	1	1	38	225
66	0	0	0	0	38	585
68	1	0	2	1	38	475
82	1	1	3	0	38	90
86	1	0	2	1	38	10
87	0	1	1	1	38	50
88	0	0	0	0	38	1090
96	1	1	2	1	38	0
99	1	1	3	0	38	5
100	0	0	0	0	38	465
101	0	1	1	1	38	30
102	0	0	0	0	38	1622
103	0	1	1	1	38	1280
107	1	0	2	1	38	140
111	0	1	1	1	38	1070
117	1	0	2	1	38	1634
119	0	0	0	0	38	520
125	1	1	3	0	38	2044
126	0	1	1	1	38	1772
127	1	1	3	0	38	95
128	0	0	0	0	38	2052
129	0	1	1	1	38	1528
130	0	0	0	0	38	1205
132	1	0	2	1	38	65
140	1	1	3	0	38	50
144	1	0	2	1	38	290
145	0	1	1	1	38	35
146	0	0	0	0	38	1230
153	1	1	3	0	38	425
154	0	1	1	1	38	80
155	0	0	0	0	38	995
156	1	1	3	0	38	1265
158	1	1	2	1	38	60
161	0	0	0	0	38	835
162	0	1	1	1	38	80
163	1	1	3	0	38	550
171	0	0	0	0	38	15
172	0	1	1	1	38	895
173	1	0	2	1	38	20
183	0	1	1	1	38	45
184	1	1	3	0	38	1365
185	0	0	0	0	38	5
188	1	0	2	1	38	1522
190	1	1	3	0	38	90
37	1	0	2	1	39	2212
41	1	1	3	0	39	1660
42	0	0	0	0	39	1155
43	0	1	1	1	39	1390
51	1	0	2	1	39	1912
53	1	1	3	0	39	1275
54	0	0	0	0	39	215
55	0	0	0	0	39	1572
56	0	1	1	1	39	965
57	0	1	1	1	39	2234
62	1	1	3	0	39	1140
63	0	0	0	0	39	1090
64	0	1	1	1	39	1200
65	0	1	1	1	39	985
66	0	0	0	0	39	1992
68	1	0	2	1	39	2342
82	1	1	3	0	39	2286
86	1	0	2	1	39	30
87	0	1	1	1	39	40
88	0	0	0	0	39	850
96	1	1	2	1	39	2286
99	1	1	3	0	39	1628
100	0	0	0	0	39	1852
101	0	1	1	1	39	2084
102	0	0	0	0	39	1090
103	0	1	1	1	39	1230
107	1	0	2	1	39	2158
111	0	1	1	1	39	525
117	1	0	2	1	39	1746
119	0	0	0	0	39	480
125	1	1	3	0	39	1830
126	0	1	1	1	39	2044
127	1	1	3	0	39	1508
128	0	0	0	0	39	1800
129	0	1	1	1	39	510
130	0	0	0	0	39	1255
132	1	0	2	1	39	80
140	1	1	3	0	39	845
144	1	0	2	1	39	25
145	0	1	1	1	39	465
146	0	0	0	0	39	1335
153	1	1	3	0	39	1950
154	0	1	1	1	39	1692
155	0	0	0	0	39	790
156	1	1	3	0	39	1195
158	1	1	2	1	39	15
161	0	0	0	0	39	2070
162	0	1	1	1	39	810
163	1	1	3	0	39	900
171	0	0	0	0	39	1718
172	0	1	1	1	39	1050
173	1	0	2	1	39	1450
183	0	1	1	1	39	775
184	1	1	3	0	39	1025
185	0	0	0	0	39	1020
188	1	0	2	1	39	1768
190	1	1	3	0	39	205
37	1	0	2	1	40	1668
41	1	1	3	0	40	1390
42	0	0	0	0	40	715
43	0	1	1	1	40	1170
51	1	0	2	1	40	1868
53	1	1	3	0	40	2046
54	0	0	0	0	40	70
55	0	0	0	0	40	1722
56	0	1	1	1	40	2014
57	0	1	1	1	40	1822
62	1	1	3	0	40	1778
63	0	0	0	0	40	1285
64	0	1	1	1	40	1120
65	0	1	1	1	40	960
66	0	0	0	0	40	1534
68	1	0	2	1	40	1060
82	1	1	3	0	40	2448
86	1	0	2	1	40	20
87	0	1	1	1	40	1170
88	0	0	0	0	40	1828
96	1	1	2	1	40	2318
99	1	1	3	0	40	1445
100	0	0	0	0	40	1020
101	0	1	1	1	40	1045
102	0	0	0	0	40	675
103	0	1	1	1	40	1275
107	1	0	2	1	40	2452
111	0	1	1	1	40	360
117	1	0	2	1	40	1594
119	0	0	0	0	40	2345
125	1	1	3	0	40	2222
126	0	1	1	1	40	1255
127	1	1	3	0	40	1235
128	0	0	0	0	40	1844
129	0	1	1	1	40	1385
130	0	0	0	0	40	1846
132	1	0	2	1	40	1636
140	1	1	3	0	40	1930
144	1	0	2	1	40	990
145	0	1	1	1	40	1395
146	0	0	0	0	40	2186
153	1	1	3	0	40	1938
154	0	1	1	1	40	1490
155	0	0	0	0	40	690
156	1	1	3	0	40	1155
158	1	1	2	1	40	1650
161	0	0	0	0	40	1928
162	0	1	1	1	40	1594
163	1	1	3	0	40	1310
171	0	0	0	0	40	1898
172	0	1	1	1	40	1996
173	1	0	2	1	40	1440
183	0	1	1	1	40	1784
184	1	1	3	0	40	2018
185	0	0	0	0	40	1265
188	1	0	2	1	40	2026
190	1	1	3	0	40	20
37	1	0	2	1	59	1681.6
41	1	1	3	0	59	1559.9
42	0	0	0	0	59	1594.5
43	0	1	1	1	59	1000.7
51	1	0	2	1	59	2000
53	1	1	3	0	59	411.5
54	0	0	0	0	59	1652.9
55	0	0	0	0	59	1487.7
56	0	1	1	1	59	1532.9
57	0	1	1	1	59	1650.7
62	1	1	3	0	59	2048.2
63	0	0	0	0	59	1450.3
64	0	1	1	1	59	2061.5
65	0	1	1	1	59	9.5
66	0	0	0	0	59	2157.8
68	1	0	2	1	59	4.3
82	1	1	3	0	59	2059.5
86	1	0	2	1	59	13.7
87	0	1	1	1	59	388.7
88	0	0	0	0	59	1335
96	1	1	2	1	59	1716.2
99	1	1	3	0	59	1866.9
100	0	0	0	0	59	1999.3
101	0	1	1	1	59	504.9
102	0	0	0	0	59	41.2
103	0	1	1	1	59	9.8
107	1	0	2	1	59	1745.3
111	0	1	1	1	59	1235.7
117	1	0	2	1	59	1711.5
119	0	0	0	0	59	1757.2
125	1	1	3	0	59	2307.8
126	0	1	1	1	59	1721.5
127	1	1	3	0	59	1089.9
128	0	0	0	0	59	1849.3
129	0	1	1	1	59	1937.7
130	0	0	0	0	59	1756.6
132	1	0	2	1	59	489.3
140	1	1	3	0	59	1454.5
144	1	0	2	1	59	1675.3
145	0	1	1	1	59	1756.2
146	0	0	0	0	59	1804.5
153	1	1	3	0	59	1773
154	0	1	1	1	59	2246.9
155	0	0	0	0	59	1658
156	1	1	3	0	59	1716.9
158	1	1	2	1	59	1861.6
161	0	0	0	0	59	2201.5
162	0	1	1	1	59	1852.2
163	1	1	3	0	59	1577.9
171	0	0	0	0	59	2460
172	0	1	1	1	59	1203.7
173	1	0	2	1	59	1265.7
183	0	1	1	1	59	1301.5
184	1	1	3	0	59	2214
185	0	0	0	0	59	1747.7
188	1	0	2	1	59	44.9
190	1	1	3	0	59	1633.7
37	1	0	2	1	66	1879.8
41	1	1	3	0	66	1136.8
42	0	0	0	0	66	1067.8
43	0	1	1	1	66	2102.7
51	1	0	2	1	66	1912.9
53	1	1	3	0	66	1420.7
54	0	0	0	0	66	1901.7
55	0	0	0	0	66	1873.7
56	0	1	1	1	66	2160
57	0	1	1	1	66	2381
62	1	1	3	0	66	1918.3
63	0	0	0	0	66	1433.4
64	0	1	1	1	66	1402.7
65	0	1	1	1	66	965.7
66	0	0	0	0	66	2096
68	1	0	2	1	66	7
82	1	1	3	0	66	1904.3
86	1	0	2	1	66	-1
87	0	1	1	1	66	1685.1
88	0	0	0	0	66	1613.2
96	1	1	2	1	66	1500.4
99	1	1	3	0	66	1531.7
100	0	0	0	0	66	2319
101	0	1	1	1	66	1732.7
102	0	0	0	0	66	1668.4
103	0	1	1	1	66	1042.1
107	1	0	2	1	66	1748.9
111	0	1	1	1	66	1801.8
117	1	0	2	1	66	1342.3
119	0	0	0	0	66	1731.2
125	1	1	3	0	66	2175.7
126	0	1	1	1	66	1346.7
127	1	1	3	0	66	1278
128	0	0	0	0	66	1172.1
129	0	1	1	1	66	1574.4
130	0	0	0	0	66	1929.8
132	1	0	2	1	66	944
140	1	1	3	0	66	1366.7
144	1	0	2	1	66	1713.8
145	0	1	1	1	66	1222.9
146	0	0	0	0	66	1420.7
153	1	1	3	0	66	853.3
154	0	1	1	1	66	1990.1
155	0	0	0	0	66	1704.3
156	1	1	3	0	66	863.2
158	1	1	2	1	66	1179.4
161	0	0	0	0	66	2012.9
162	0	1	1	1	66	1716.3
163	1	1	3	0	66	1199
171	0	0	0	0	66	1484.7
172	0	1	1	1	66	1547
173	1	0	2	1	66	1791.5
183	0	1	1	1	66	1689.7
184	1	1	3	0	66	1749.7
185	0	0	0	0	66	1623.1
188	1	0	2	1	66	1269
190	1	1	3	0	66	959.8
37	1	0	2	1	72	3
41	1	1	3	0	72	1268.2
42	0	0	0	0	72	2086.5
43	0	1	1	1	72	2159.1
51	1	0	2	1	72	38.4
53	1	1	3	0	72	1783.9
54	0	0	0	0	72	882
55	0	0	0	0	72	1351.2
56	0	1	1	1	72	2000.9
57	0	1	1	1	72	2117.7
62	1	1	3	0	72	1638.3
63	0	0	0	0	72	791.4
64	0	1	1	1	72	1686.7
65	0	1	1	1	72	1864.2
66	0	0	0	0	72	1047.9
68	1	0	2	1	72	1919.9
82	1	1	3	0	72	1988.7
86	1	0	2	1	72	1709
87	0	1	1	1	72	2130.9
88	0	0	0	0	72	1999.7
96	1	1	2	1	72	1563.2
99	1	1	3	0	72	2086
100	0	0	0	0	72	2135.4
101	0	1	1	1	72	2178.7
102	0	0	0	0	72	1683.1
103	0	1	1	1	72	1021
107	1	0	2	1	72	562.9
111	0	1	1	1	72	1678.2
117	1	0	2	1	72	1818.7
119	0	0	0	0	72	1340
125	1	1	3	0	72	1692.7
126	0	1	1	1	72	1996.7
127	1	1	3	0	72	851.9
128	0	0	0	0	72	1855.4
129	0	1	1	1	72	1904
130	0	0	0	0	72	1786.3
132	1	0	2	1	72	1664.4
140	1	1	3	0	72	60.1
144	1	0	2	1	72	1429.5
145	0	1	1	1	72	1766.9
146	0	0	0	0	72	1871.5
153	1	1	3	0	72	1596.2
154	0	1	1	1	72	2170
155	0	0	0	0	72	1545.2
156	1	1	3	0	72	1405.4
158	1	1	2	1	72	1362.3
161	0	0	0	0	72	1320.7
162	0	1	1	1	72	1799.7
163	1	1	3	0	72	958.4
171	0	0	0	0	72	1527.9
172	0	1	1	1	72	1895.9
173	1	0	2	1	72	1869.7
183	0	1	1	1	72	1728
184	1	1	3	0	72	1880
185	0	0	0	0	72	1748.1
188	1	0	2	1	72	1801.8
190	1	1	3	0	72	2018.6

## Sheet: latency
	0=iso 1=group	0=iso 1=group	0=group-group, 1=group-iso, 2=iso-group, 3=iso-iso	0=iso 1=group
ID	condition_adolescence	condition_adulthood	condition_overall	ChangeCondition	age	latency
37	1	0	2	1	40	12
41	1	1	3	0	40	75
42	0	0	0	0	40	47
43	0	1	1	1	40	26
51	1	0	2	1	40	13
53	1	1	3	0	40	177
54	0	0	0	0	40	382
55	0	0	0	0	40	67
56	0	1	1	1	40	489
57	0	1	1	1	40	31
62	1	1	3	0	40	26
63	0	0	0	0	40	36
64	0	1	1	1	40	46
65	0	1	1	1	40	197
66	0	0	0	0	40	60
68	1	0	2	1	40	109
82	1	1	3	0	40	119
86	1	0	2	1	40	131
87	0	1	1	1	40	45
88	0	0	0	0	40	60
96	1	1	2	1	40	90
99	1	1	3	0	40	26
100	0	0	0	0	40	14
101	0	1	1	1	40	60
102	0	0	0	0	40	60
103	0	1	1	1	40	19
107	1	0	2	1	40	54
111	0	1	1	1	40	43
117	1	0	2	1	40	55
119	0	0	0	0	40	65
125	1	1	3	0	40	74
126	0	1	1	1	40	9
127	1	1	3	0	40	125
128	0	0	0	0	40	32
129	0	1	1	1	40	27
130	0	0	0	0	40	35
132	1	0	2	1	40	94
140	1	1	3	0	40	30
144	1	0	2	1	40	397
145	0	1	1	1	40	99
146	0	0	0	0	40	47
153	1	1	3	0	40	30
154	0	1	1	1	40	47
155	0	0	0	0	40	24
156	1	1	3	0	40	326
158	1	1	2	1	40	67
161	0	0	0	0	40	23
162	0	1	1	1	40	18
163	1	1	3	0	40	85
171	0	0	0	0	40	61
172	0	1	1	1	40	198
173	1	0	2	1	40	584
183	0	1	1	1	40	76
184	1	1	3	0	40	289
185	0	0	0	0	40	309
188	1	0	2	1	40	22
190	1	1	3	0	40	48
37	1	0	2	1	59	166
41	1	1	3	0	59	257
42	0	0	0	0	59	71
43	0	1	1	1	59	96
51	1	0	2	1	59	325
53	1	1	3	0	59	600
54	0	0	0	0	59	600
55	0	0	0	0	59	44
56	0	1	1	1	59	600
57	0	1	1	1	59	120
62	1	1	3	0	59	48
63	0	0	0	0	59	33
64	0	1	1	1	59	59
65	0	1	1	1	59	600
66	0	0	0	0	59	172
68	1	0	2	1	59	600
82	1	1	3	0	59	158
86	1	0	2	1	59	600
87	0	1	1	1	59	52
88	0	0	0	0	59	23
96	1	1	2	1	59	600
99	1	1	3	0	59
100	0	0	0	0	59	30
101	0	1	1	1	59	54
102	0	0	0	0	59	285
103	0	1	1	1	59	600
107	1	0	2	1	59
111	0	1	1	1	59	32
117	1	0	2	1	59	77
119	0	0	0	0	59	55
125	1	1	3	0	59	55
126	0	1	1	1	59	38
127	1	1	3	0	59	77
128	0	0	0	0	59	15
129	0	1	1	1	59	63
130	0	0	0	0	59	56
132	1	0	2	1	59	72
140	1	1	3	0	59	275
144	1	0	2	1	59	88
145	0	1	1	1	59	42
146	0	0	0	0	59	20
153	1	1	3	0	59	72
154	0	1	1	1	59	78
155	0	0	0	0	59	40
156	1	1	3	0	59	23
158	1	1	2	1	59	381
161	0	0	0	0	59	53
162	0	1	1	1	59	29
163	1	1	3	0	59	166
171	0	0	0	0	59	20
172	0	1	1	1	59	79
173	1	0	2	1	59	63
183	0	1	1	1	59	73
184	1	1	3	0	59	40
185	0	0	0	0	59	117
188	1	0	2	1	59	99
190	1	1	3	0	59	102
37	1	0	2	1	66	32
41	1	1	3	0	66	25
42	0	0	0	0	66	121
43	0	1	1	1	66	263
51	1	0	2	1	66	54
53	1	1	3	0	66	242
54	0	0	0	0	66	375
55	0	0	0	0	66	21
56	0	1	1	1	66	147
57	0	1	1	1	66	27
62	1	1	3	0	66	74
63	0	0	0	0	66	132
64	0	1	1	1	66	207
65	0	1	1	1	66	265
66	0	0	0	0	66	87
68	1	0	2	1	66	600
82	1	1	3	0	66	600
86	1	0	2	1	66	600
87	0	1	1	1	66	89
88	0	0	0	0	66	37
96	1	1	2	1	66	600
99	1	1	3	0	66	97
100	0	0	0	0	66	62
101	0	1	1	1	66	19
102	0	0	0	0	66	93
103	0	1	1	1	66	87
107	1	0	2	1	66	109
111	0	1	1	1	66	26
117	1	0	2	1	66	157
119	0	0	0	0	66	48
125	1	1	3	0	66	117
126	0	1	1	1	66	75
127	1	1	3	0	66	40
128	0	0	0	0	66	74
129	0	1	1	1	66	127
130	0	0	0	0	66	22
132	1	0	2	1	66	78
140	1	1	3	0	66	53
144	1	0	2	1	66	35
145	0	1	1	1	66	137
146	0	0	0	0	66	53
153	1	1	3	0	66	44
154	0	1	1	1	66	79
155	0	0	0	0	66	68
156	1	1	3	0	66	580
158	1	1	2	1	66	215
161	0	0	0	0	66	199
162	0	1	1	1	66	22
163	1	1	3	0	66	248
171	0	0	0	0	66	12
172	0	1	1	1	66	415
173	1	0	2	1	66	100
183	0	1	1	1	66	106
184	1	1	3	0	66	600
185	0	0	0	0	66	134
188	1	0	2	1	66	36
190	1	1	3	0	66	57
37	1	0	2	1	72	51
41	1	1	3	0	72	14
42	0	0	0	0	72	600
43	0	1	1	1	72	160
51	1	0	2	1	72	46
53	1	1	3	0	72	112
54	0	0	0	0	72	91
55	0	0	0	0	72	16
56	0	1	1	1	72	91
57	0	1	1	1	72	30
62	1	1	3	0	72	67
63	0	0	0	0	72	131
64	0	1	1	1	72	77
65	0	1	1	1	72	294
66	0	0	0	0	72	93
68	1	0	2	1	72	600
82	1	1	3	0	72	96
86	1	0	2	1	72	600
87	0	1	1	1	72	355
88	0	0	0	0	72	26
96	1	1	2	1	72	600
99	1	1	3	0	72	20
100	0	0	0	0	72	49
101	0	1	1	1	72	70
102	0	0	0	0	72	164
103	0	1	1	1	72	600
107	1	0	2	1	72	600
111	0	1	1	1	72	131
117	1	0	2	1	72	140
119	0	0	0	0	72	68
125	1	1	3	0	72	36
126	0	1	1	1	72	60
127	1	1	3	0	72	183
128	0	0	0	0	72	33
129	0	1	1	1	72	9
130	0	0	0	0	72	67
132	1	0	2	1	72	49
140	1	1	3	0	72	79
144	1	0	2	1	72	27
145	0	1	1	1	72	82
146	0	0	0	0	72	69
153	1	1	3	0	72	35
154	0	1	1	1	72	23
155	0	0	0	0	72	24
156	1	1	3	0	72	371
158	1	1	2	1	72	40
161	0	0	0	0	72	71
162	0	1	1	1	72	23
163	1	1	3	0	72	222
171	0	0	0	0	72	71
172	0	1	1	1	72	381
173	1	0	2	1	72	134
183	0	1	1	1	72	37
184	1	1	3	0	72	80
185	0	0	0	0	72	142
188	1	0	2	1	72	19
190	1	1	3	0	72	62
