# Supplementary material for: Social isolation in rats: Effects on animal welfare and molecular markers for neuroplasticity
Source: PLoS One. 2020 Oct 27;15(10):e0240439. doi: 10.1371/journal.pone.0240439 (PMC7591026; doi:10.1371/journal.pone.0240439)
Supplement: S2 Data — (XLSX) [file pone.0240439.s002.xlsx]

## Sheet: Overview
		material buried (g)
Animal ID	Treatment	PND 37	PND 38	PND 39	PND 40	PND 59	PND 66	PND 72
43	Group - Iso	609.5	1555	1110	1330	1499.3	397.3	340.9
56	Group - Iso	1039.2	2490	1535	486	967.1	340	499.1
65	Group - Iso	2496.7	2275	1515	1540	2490.5	1534.3	382.3
103	Group - Iso	1544.3	1220	1270	1225	2490.2	1457.9	813.3
41	Iso - Iso	736.6	672	840	1110	940.1	1363.2	1231.8
53	Iso - Iso	2581.5	2350	1225	454	2088.5	1079.3	716.1
68	Iso - Group	2524.6	2025	158	1440	2495.7	2493	2497
86	Iso - Group	2534.6	2490	2470	2480	2486.3	2501	2461.6
55	Group - Group	1612.1	1525	928	778	1012.3	626.3	413.5
63	Group - Group	695.5	1060	1410	1215	1049.7	1066.6	1618
88	Group - Group	1183.7	1410	1650	672	1165	886.8	1148.8
102	Group - Group	2238.5	878	1410	1825	2458.8	831.6	1708.6
37	Iso - Group	817.4	1005	288	832	818.4	620.2	580.1
51	Iso - Group	618.3	1240	588	632	500	587.1	791
62	Iso - Iso	1398.9	802	1360	722	451.8	581.7	861.7
82	Iso - Iso	2519.3	2410	214	52	440.5	595.7	511.3
57	Group - Iso	400.1	1070	266	678	849.3	119	635.8
64	Group - Iso	1224.4	1015	1300	1380	438.5	1097.3	369.1
87	Group - Iso	2481.1	2450	2460	1330	2111.3	814.9	321.3
101	Group - Iso	2493.5	2470	416	1455	1995.1	767.3	1479
42	Group - Group	1164.6	1490	1345	1785	905.5	1432.2	1452.1
54	Group - Group	2463.6	2500	2285	2430	847.1	598.3	500.3
66	Group - Group	1342.6	1915	508	966	342.2	404	364.6
100	Group - Group	2487.1	2035	648	1480	500.7	181	816.9
99	Iso - Iso	1811.4	2495	872	1055	633.1	968.3	414
96	Iso - Group	2435.5	2500	214	182	783.8	999.6	936.8
107	Iso - Group	2494.4	2360	342	48	754.7	751.1	1937.1
117	Iso - Group	2515.2	866	754	906	788.5	1157.7	681.3
119	Group - Group	2476	1980	2020	155	742.8	768.8	1160
130	Group - Group	1516.9	1295	1245	654	743.4	570.2	644.6
155	Group - Group	2278.7	1505	1710	1810	842	795.7	713.7
185	Group - Group	2468.1	2495	1480	1235	752.3	876.9	628.5
111	Group - Iso	2453	1430	1975	2140	1264.3	698.2	821.8
126	Group - Iso	2444	728	456	1245	778.5	1153.3	503.3
154	Group - Iso	2427.5	2420	808	1010	253.1	509.9	596
172	Group - Iso	2037	1605	1450	504	1296.3	953	733.1
125	Iso - Iso	866.2	456	670	278	192.2	324.3	807.3
127	Iso - Iso	2496.6	2405	992	1265	1410.1	1222	1648.1
140	Iso - Iso	2508.6	2450	1655	570	1045.5	1133.3	2439.9
132	Iso - Group	2468.6	2435	2420	864	2010.7	1556	835.6
144	Iso - Group	2491.8	2210	2475	1510	824.7	786.2	1070.5
158	Iso - Group	2492.4	2440	2485	850	638.4	1320.6	1137.7
153	Iso - Iso	2504	2075	550	562	727	1646.7	903.8
156	Iso - Iso	2430.8	1235	1305	1345	783.1	1636.8	1094.6
128	Group - Group	1886.6	448	700	656	650.7	1327.9	954.8
146	Group - Group	1791	1270	1165	314	695.5	1079.3	1179.3
161	Group - Group	2421.4	1665	430	572	298.5	487.1	972.1
171	Group - Group	2498.9	2485	782	602	40	1015.3	751.9
129	Group - Iso	1723.5	972	1990	1115	562.3	925.6	330
145	Group - Iso	2485.9	2465	2035	1105	743.8	1277.1	700.3
162	Group - Iso	2406.5	2420	1690	906	647.8	783.7	604.1
183	Group - Iso	2496.9	2455	1725	716	1198.5	810.3	772
163	Iso - Iso	2471.1	1950	1600	1190	922.1	1301	1541.6
184	Iso - Iso	2448.6	1135	1475	482	286	750.3	620
190	Iso - Iso	2495.5	2410	2295	2480	866.3	1540.2	481.4
173	Iso - Group	2501.5	2480	1050	1060	1234.3	708.5	630.3
188	Iso - Group	2396	978	732	474	2455.1	1231	698.2

## Sheet: BW & Latency
Body weight											Latency
			BW (g)											Latency
Animal ID	Ear	Treatment	PND 37	PND 38	PND 39	PND 40	PND 59	PND 66	PND 72		Animal ID	Ear	Treatment	PND 40	PND 59	PND 66	PND 72
43	L1, R1	Group - Iso 1	147.3	152.9	160.3	165.7	287	325	357.9		43	L1, R1	Group - Iso 1	26	96	263	160
56	L1, R2		149.5	141.9	148.2	153.4	277.7	318.8	353.6		56	L1, R2		489	600	147	91
65	L1, R3		135.8	151.1	158.4	165.3	286.5	327.2	355.5		65	L1, R3		197	600	265	294
103	L1, R4		159.6	165.3	171.2	180.5	307	347.5	382.5		103	L1, R4		19	600	87	600
55	L2, R1	Group - Group 1	151.7	156.1	161.2	168.1	281.5	320	345.8		55	L2, R1	Group - Group 1	67	44	21	16
63	L2, R2		139.1	144.3	151	160.4	282.7	324.6	351.2		63	L2, R2		36	33	132	131
88	L2, R3		159.6	161.2	166	176.6	283.5	318.2	340		88	L2, R3		60	23	37	26
102	L2, R4		131.2	137.3	144.1	151.3	281.3	320.5	345.6		102	L2, R4		60	285	93	164
57	L2, R1	Group - Iso 2	151.7	155	162.4	170.5	286.6	331	359.8		57	L2, R1	Group - Iso 2	31	120	27	30
64	L2, R2		150	152.6	160	169.5	293.3	328.1	360.6		64	L2, R2		46	59	207	77
87	L2, R3		149.4	153	161	166	292	304.2	329.9		87	L2, R3		45	52	89	355
101	L2, R4		128.8	130.1	136.3	144.2	264.6	332.9	355.2		101	L2, R4		60	54	19	70
119	L3, R1	Group - Group 3	152.8	157	162.8	171.1	294.5	333	357		119	L3, R1	Group - Group 3	65	55	48	68
130	L3, R2		142.7	146.6	153.1	161.9	293.2	333.7	360.1		130	L3, R2		35	56	22	67
155	L3, R3		121.1	126.8	135.7	141.5	273.7	315.6	342.7		155	L3, R3		24	40	68	24
185	L3, R4		113	116.2	123.2	130.2	265.6	300.1	324.4		185	L3, R4		309	117	134	142
111	L3, R1	Group - Iso 3	157.6	163.2	170.1	175.6	313	356.5	384.4		111	L3, R1	Group - Iso 3	43	32	26	131
126	L3, R2		143.1	147.2	151.7	160	281.4	328.5	348.7		126	L3, R2		9	38	75	60
154	L3, R3		117.5	120.9	131.8	137.5	275.8	305.9	335		154	L3, R3		47	78	79	23
172	L3, R4		121.2	125.3	131.1	136.9	268	314.1	342.6		172	L3, R4		198	79	415	381
129	L4, R1	Group - Iso 4	151	125.2	127.4	136.3	247.8	294.7	315.5		129	L4, R1	Group - Iso 4	27	63	127	9
145	L4, R2		124.8	142.2	146.3	154.4	287.1	327.4	350.4		145	L4, R2		99	42	137	82
162	L4, R3		113.8	101.7	108.6	113.2	235.4	263.4	282.1		162	L4, R3		18	29	22	23
183	L4, R4		113.6	120.3	126.3	130.3	268.8	312.2	338		183	L4, R4		76	73	106	37
128	L4, R1	Group - Group 4	117.3	158.1	166.3	170.1	311.9	344.4	376.1		128	L4, R1	Group - Group 4	32	15	74	33
146	L4, R2		135.8	132.3	139	142.3	265.1	298.1	324.7		146	L4, R2		47	20	53	69
161	L4, R3		98.8	120.1	125.6	134.5	263	298.1	330.3		161	L4, R3		23	53	199	71
171	L4, R4		111.6	118.1	122.1	128.1	257.2	295.8	325.7		171	L4, R4		61	20	12	71
188	88	Iso - Group	116.5	122.2	128	133.6	265.9	307.7	336.8		188	88	Iso - Group	22	99	36	19
41	41	Iso - Iso	147.4	153	158.2	166.1	299.2	336	368.3		41	41	Iso - Iso	75	257	25	14
53	53	Iso - Iso	144.8	149.2	156.8	169.8	303.2	341.8	374.9		53	53	Iso - Iso	177	600	242	112
68	68	Iso - Group	141	149.2	155.6	157.8	273.3	317.4	342.9		68	68	Iso - Group	109	600	600	600
86	86	Iso - Group	153.6	159	162.8	176.1	301.1	347	382.3		86	86	Iso - Group	131	600	600	600
37	37	Iso - Group	145.8	149.8	158.5	165.2	296.7	334.8	366.8		37	37	Iso - Group	12	166	32	51
51	51	Iso - Group	149.6	153	157.4	167.7	286.4	324.7	352.9		51	51	Iso - Group	13	325	54	46
62	62	Iso - Iso	158.6	160.3	168	176.7	313.9	355.9	388.8		62	62	Iso - Iso	26	48	74	67
82	82	Iso - Iso	175	176.5	183.8	193.3	334.7	378.9	407		82	82	Iso - Iso	119	158	600	96
42	L1, R1	Group - Group 2	144	148	153.8	156.5	277.8	312.4	344.7		42	L1, R1	Group - Group 2	47	71	121	600
54	L1, R2		138.8	157.5	161.3	167.9	301.2	333.9	364.3		54	L1, R2		382	600	375	91
66	L1, R3		159	167.6	171.2	180.7	278.2	358.8	383.6		66	L1, R3		60	172	87	93
100	L1, R4		151.4	144.6	150.4	155.8	295.1	311.2	339.4		100	L1, R4		14	30	62	49
99	99	Iso - Iso	121.3	125.2	135.2	140	277.6	312.1	338.8		99	99	Iso - Iso	26		97	20
96	96	Iso - Group	136.2	138.6	149.2	156.6	286.6	318.4	348.9		96	96	Iso - Group	90	600	600	600
107	7	Iso - Group	155.5	158.3	166.4	174.2	312.3	352.8	388.8		107	7	Iso - Group	54		109	600
117	17	Iso - Group	149.1	160.1	171	175.2	291.7	328.8	355.3		117	17	Iso - Group	55	77	157	140
125	25	Iso - Iso	147.4	152.6	158.8	168.8	320	369.8	389.7		125	25	Iso - Iso	74	55	117	36
127	27	Iso - Iso	148.4	153.1	162.3	169.5	309.4	342.7	367.8		127	27	Iso - Iso	125	77	40	183
140	40	Iso - Iso	135.8	142.9	150.3	156.6	295.3	332.2	358.9		140	40	Iso - Iso	30	275	53	79
132	32	Iso - Group	150.3	158.7	163.4	172.6	314.6	342.5	369.2		132	32	Iso - Group	94	72	78	49
144	44	Iso - Group	131.4	139.4	142.6	148	276.6	315.4	343		144	44	Iso - Group	397	88	35	27
158	58	Iso - Group	114.2	118.6	126.5	132.5	273.5	308.8	338.8		158	58	Iso - Group	67	381	215	40
153	53	Iso - Iso	112.8	116.8	123.7	130	251.2	281.2	304.7		153	53	Iso - Iso	30	72	44	35
156	56	Iso - Iso	124.8	130.4	137.9	143.7	288.9	322.6	343.7		156	56	Iso - Iso	326	23	580	371
163	63	Iso - Iso	104.2	108.4	113.7	119.5	245.4	278.8	301		163	63	Iso - Iso	85	166	248	222
184	84	Iso - Iso	117.3	122.1	129.3	137.4	285.8	329	352		184	84	Iso - Iso	289	40	600	80
190	90	Iso - Iso	161.2	169.5	178.7	184.9	337.9	378.4	416.7		190	90	Iso - Iso	48	102	57	62
173	73	Iso - Group	106.2	111.7	117.8	126.1	255.8	299.9	320.8		173	73	Iso - Group	584	63	100	134
