# Supplementary material for: Social isolation in rats: Effects on animal welfare and molecular markers for neuroplasticity
Source: PLoS One. 2020 Oct 27;15(10):e0240439. doi: 10.1371/journal.pone.0240439 (PMC7591026; doi:10.1371/journal.pone.0240439)
Supplement: S3 Data — (XLSX) [file pone.0240439.s003.xlsx]

## Sheet: Total BDNF
CONDITION	FOLD CHANGE
Sham	1.03992
Sham	0.97993
Sham	1.26241
Sham	0.877049
Sham	0.792827
Sham	1.02334
Sham	1.03205
Sham	1.03423
Sham	0.917923
Sham	0.903477
Sham	1.18209
Sham	1.22099
Sham	0.854787
Sham	1.00027
SI	1.18482
SI	0.722867
SI	0.763881
SI	0.619186
SI	0.692569
SI	0.613777
SI	0.827278
SI	0.634823
SI	0.708726
SI	1.01856
SI	0.950552
SI	0.983581
ELSI	0.758857
ELSI	0.870004
ELSI	0.625574
ELSI	0.90329
ELSI	0.836225
ELSI	0.946331
ELSI	0.945891
ELSI	0.978496
ELSI	0.699533
AdSI	0.656216
AdSI	0.797709
AdSI	0.604045
AdSI	0.692726
AdSI	0.607611
AdSI	0.992337
AdSI	0.885343
AdSI	0.634196
AdSI	0.581771
AdSI	0.755005
AdSI	0.476617
AdSI	0.805215
AdSI	0.811483
AdSI	0.747318

## Sheet: BDNF long 3'-UTR
CONDITION	FOLD CHANGE
Sham	0.709975
Sham	0.762131
Sham	1.32482
Sham	0.883532
Sham	0.805442
Sham	1.66526
Sham	1.25687
Sham	0.673643
Sham	1.2183
Sham	1.02215
Sham	0.712652
Sham	0.848376
Sham	1.70945
Sham	0.919448
Sham	1.17488
SI	0.98045
SI	0.819106
SI	0.706684
SI	0.775348
SI	0.694393
SI	0.492758
SI	0.624745
SI	0.543637
SI	0.705374
SI	1.13763
SI	1.02804
SI	0.896338
ELSI	0.700035
ELSI	0.850397
ELSI	0.487159
ELSI	0.836651
ELSI	0.599912
ELSI	0.850284
ELSI	0.979835
ELSI	0.847287
ELSI	0.948378
ELSI	0.485251
AdSI	0.432172
AdSI	0.44541
AdSI	0.550072
AdSI	0.578512
AdSI	0.507322
AdSI	0.779553
AdSI	0.897027
AdSI	0.674974
AdSI	0.384611
AdSI	0.379938
AdSI	0.867994
AdSI	0.948061
AdSI	0.651565
AdSI	0.56573
AdSI	1.13801
AdSI	0.643473

## Sheet: BDNF exon IV
CONDITION	FOLD CHANGE
Sham	0.843265
Sham	0.550647
Sham	1.07329
Sham	1.37105
Sham	0.980361
Sham	1.35302
Sham	1.50441
Sham	1.47398
Sham	0.825594
Sham	0.934452
Sham	1.02456
Sham	1.10015
Sham	1.04132
Sham	0.722344
Sham	0.676277
Sham	1.12482
SI	0.87806
SI	0.57324
SI	0.545873
SI	0.494067
SI	0.614396
SI	0.44483
SI	0.868855
SI	0.861193
SI	0.893972
SI	0.978113
SI	1.14584
SI	0.909661
ELSI	0.920411
ELSI	0.920854
ELSI	0.660942
ELSI	1.02767
ELSI	0.81759
ELSI	1.04095
ELSI	1.04421
ELSI	1.17946
ELSI	1.1972
ELSI	1.17779
ELSI	0.583972
AdSI	0.823594
AdSI	0.864952
AdSI	0.831331
AdSI	0.983555
AdSI	0.902595
AdSI	1.03185
AdSI	1.26425
AdSI	0.835456
AdSI	0.63298
AdSI	0.691317
AdSI	0.903999
AdSI	1.03045
AdSI	0.796003
AdSI	0.79083
AdSI	1.24935
AdSI	0.507158

## Sheet: BDNF exon VI
CONDITION	FOLD CHANGE
Sham	0.865431
Sham	0.876476
Sham	0.771701
Sham	1.19618
Sham	0.811629
Sham	1.21531
Sham	0.927124
Sham	1.10703
Sham	1.03856
Sham	1.17888
Sham	0.99301
Sham	1.01324
Sham	0.982667
Sham	1.10451
Sham	1.05512
SI	0.860177
SI	0.83447
SI	0.985742
SI	0.917234
SI	0.816873
SI	0.729076
SI	0.752701
SI	1.04765
SI	0.892671
SI	0.951648
SI	0.744799
SI	0.709268
ELSI	0.765427
ELSI	0.746527
ELSI	0.593395
ELSI	0.839851
ELSI	1.19514
ELSI	1.04656
ELSI	1.0529
ELSI	1.02911
ELSI	0.979263
ELSI	1.07952
ELSI	0.996582
AdSI	0.879705
AdSI	0.862518
AdSI	1.01707
AdSI	0.930071
AdSI	0.880802
AdSI	1.12241
AdSI	0.91533
AdSI	0.900488
AdSI	0.77062
AdSI	0.966463
AdSI	0.978298
AdSI	0.815279
AdSI	0.783921
AdSI	1.12275

## Sheet: ARC
CONDITION	FOLD CHANGE
Sham	0.378145
Sham	0.787935
Sham	1.47854
Sham	1.29391
Sham	0.42965
Sham	1.00609
Sham	1.49891
Sham	1.53358
Sham	0.609031
Sham	1.5755
Sham	1.43074
Sham	1.55053
Sham	0.951308
Sham	0.903561
Sham	0.548572
Sham	1.75901
SI	0.405747
SI	0.629622
SI	0.751638
SI	0.48864
SI	0.704911
SI	0.510711
SI	0.743281
SI	0.843952
SI	0.595451
SI	0.476453
SI	0.730063
SI	0.401613
ELSI	0.356431
ELSI	0.540831
ELSI	0.636871
ELSI	0.628863
ELSI	0.565318
ELSI	0.475361
ELSI	0.784998
ELSI	0.722691
ELSI	0.39651
ELSI	0.323935
AdSI	1.0106
AdSI	0.356247
AdSI	0.391656
AdSI	0.591563
AdSI	0.706435
AdSI	0.94541
AdSI	0.989868
AdSI	0.601882
AdSI	0.547609
AdSI	0.557414
AdSI	1.27061
AdSI	0.762245
AdSI	0.324975
AdSI	0.330378
AdSI	1.25579
AdSI	0.277982

## Sheet: PSD95
CONDITION	FOLD CHANGE
Sham	1.05042
Sham	0.885029
Sham	1.02194
Sham	0.997608
Sham	0.898463
Sham	0.894524
Sham	1.07515
Sham	0.978729
Sham	1.10948
Sham	0.98606
Sham	1.05758
Sham	1.15676
Sham	0.811957
Sham	1.14804
SI	1.35198
SI	1.14067
SI	1.06549
SI	1.21945
SI	1.09423
SI	0.991958
SI	1.35621
SI	1.25722
SI	1.18412
SI	1.11142
SI	1.21395
ELSI	1.06147
ELSI	1.10142
ELSI	1.15038
ELSI	1.07805
ELSI	1.07651
ELSI	1.26152
ELSI	1.10824
ELSI	1.25587
ELSI	1.31155
AdSI	1.11585
AdSI	1.25192
AdSI	1.16204
AdSI	1.0119
AdSI	1.09792
AdSI	1.11497
AdSI	1.12829
AdSI	1.16755
AdSI	0.843183
AdSI	0.920177
AdSI	0.863235
AdSI	0.971629
AdSI	1.00706
AdSI	0.911421
AdSI	1.09949

## Sheet: GAD67
CONDITION	FOLD CHANGE
Sham	1.07249
Sham	1.12164
Sham	1.03365
Sham	0.966627
Sham	1.01109
Sham	0.920598
Sham	0.886289
Sham	1.02424
Sham	0.850979
Sham	1.00795
Sham	1.06169
Sham	1.124
Sham	1.05423
Sham	0.912485
SI	0.958014
SI	0.916056
SI	0.949944
SI	1.07166
SI	0.913244
SI	1.19463
SI	1.10735
SI	1.16923
SI	1.04446
SI	0.951023
SI	1.09892
ELSI	0.805888
ELSI	0.914644
ELSI	0.860284
ELSI	1.03382
ELSI	0.921303
ELSI	0.9294
ELSI	1.0331
ELSI	0.90748
ELSI	1.00822
ELSI	0.890428
AdSI	1.20628
AdSI	0.994873
AdSI	1.03461
AdSI	0.810781
AdSI	1.20572
AdSI	0.962897
AdSI	1.08948
AdSI	1.11708
AdSI	1.36877
AdSI	0.855736
AdSI	1.19091
AdSI	1.17781
AdSI	0.982296
AdSI	0.931666
AdSI	0.971051
AdSI	0.709531

## Sheet: PVB
CONDITION	FOLD CHANGE
Sham	1.22197
Sham	1.23375
Sham	1.13224
Sham	1.26814
Sham	0.67939
Sham	0.924245
Sham	0.891481
Sham	1.06016
Sham	1.02497
Sham	0.681916
Sham	1.29395
Sham	1.04059
Sham	0.811987
Sham	1.01866
SI	1.1113
SI	0.982356
SI	1.0533
SI	0.929274
SI	0.778526
SI	0.633922
SI	1.03458
SI	1.00666
SI	0.815586
SI	1.11208
SI	1.00005
SI	1.31733
ELSI	0.762903
ELSI	0.90302
ELSI	0.713181
ELSI	1.03039
ELSI	0.801368
ELSI	0.970091
ELSI	1.23849
ELSI	1.08547
ELSI	0.8679
AdSI	1.18528
AdSI	0.823286
AdSI	0.781109
AdSI	0.752914
AdSI	0.85865
AdSI	1.15585
AdSI	1.00775
AdSI	0.622923
AdSI	0.602388
AdSI	0.875483
AdSI	1.06558
AdSI	0.798694
AdSI	0.754384
AdSI	0.804919
AdSI	1.07879
AdSI	0.651432
