# Supplementary material for: Social isolation in rats: Effects on animal welfare and molecular markers for neuroplasticity
Source: PLoS One. 2020 Oct 27;15(10):e0240439. doi: 10.1371/journal.pone.0240439 (PMC7591026; doi:10.1371/journal.pone.0240439)
Supplement: S4 Data — (XLSX) [file pone.0240439.s004.xlsx]

## Sheet: Overview
				Rearings
Time	ID	Treatment	feces	0-10	10-20	20-30	30-40	40-50	50-60	BW
07:28:00	41	Iso - Iso	7	82	48	35	29	33	31	370.7
	37	Iso - Group	8	61	24	23	13	25	18	367.3
	64	Group - Iso	8	58	34	22	26	19	26	366.1
	96	Iso - Group	5	49	28	13	2	14	4	350.2
08:48:00	42	Group - Group	6	61	30	22	16	4	25	352.3
	54	Group - Group	6	76	18	16	21	19	11	367.1
	66	Group - Group	7	67	36	22	21	13	24	384.3
	100	Group - Group	7	74	42	37	23	33	15	347.6
10:05:00	56	Group - Iso	6	64	30	26	13	23	17	362.8
	82	Iso - Iso	1	64	36	21	19	20	14	418.3
	103	Group - Iso	7	38	36	27	28	26	15	388.7
	68	Iso - Group	9	64	34	27	31	25	25	350.4
11:21:00	43	Group - Iso	4	47	37	30	14	15	25	366.8
	62	Iso - Iso	5	70	47	37	22	23	16	397.9
	51	Iso - Group	5	78	28	27	22	16	23	362.6
	101	Group - Iso	0	78	49	27	13	21	22	338.6
12:40:00	55	Group - Group	7	72	35	28	25	22	12	356.8
	63	Group - Group	4	63	34	21	23	18	14	363
	88	Group - Group	2	55	29	17	16	8	15	356.3
	102	Group - Group	3	70	32	28	22	18	9	363.9
13:59:00	86	Iso - Group	6	72	45	31	19	14	19	389.9
	57	Group - Iso	9	68	42	39	34	19	28	360.5
	99	Iso - Iso	0	72	33	17	0	0	15	343.8
	117	Iso - Group	5	70	38	23	16	9	23	353.3
15:16:00	53	Iso - Iso	0	68	48	32	23	30	16	387
	87	Group - Iso	5	63	41	28	25	23	12	359.9
	107	Iso - Group	4	59	30	21	9	13	0	388.5
	65	Group - Iso	0	69	31	15	14	15	5	366.8
07:28:00	126	Group - Iso	6	87	56	47	43	45	39	362.9
	127	Iso - Iso	12	82	46	45	41	43	33	381.5
	158	Iso - Group	7	69	28	27	32	29	22	342.7
	162	Group - Iso	8	68	45	18	32	17	26	294.7
08:46:00	173	Iso - Group	0	26	17	17	12	12	13	339.2
	184	Iso - Iso	3	45	33	18	14	16	7	366.1
	156	Iso - Iso	4	66	40	26	29	25	17	361.6
	172	Group - Iso	5	69	40	27	21	27	17	34.4
10:04:00	119	Group - Group	5	51	33	25	22	4	2	372.5
	130	Group - Group	2	7	6	7	3	0	2	373.2
	155	Group - Group	0	56	40	21	30	13	22	356
	185	Group - Group	7	62	38	24	18	8	22	338.5
11:22:00	125	Iso - Iso	5	68	37	21	20	15	20	399.6
	132	Iso - Group	6	87	49	24	24	23	38	377
	154	Group - Iso	0	53	39	36	30	13	19	340
	129	Group - Iso	6	78	40	23	27	18	16	33.3
12:38:00	188	Iso - Group	5	60	36	27	13	6	16	355.7
	111	Group - Iso	5	52	40	27	16	17	8	390
	140	Iso - Iso	0	62	49	45	25	24	23	367.4
	145	Group - Iso	4	66	66	34	19	24	11	357
13:55:00	128	Group - Group	4	55	32	27	22	19	12	387
	146	Group - Group	5	54	50	35	1	0	0	335.2
	161	Group - Group	0	60	27	28	16	9	8	338.6
	171	Group - Group	0	80	48	28	17	10	24	33
15:13:00	144	Iso - Group	4	91	62	41	39	31	18	349.1
	163	Iso - Iso	4	95	38	26	25	28	18	316
	183	Group - Iso	5	55	34	30	24	15	14	355.3
	190	Iso - Iso	5	64	28	20	14	16	11	434.8

## Sheet: raw data
						Distance moved	Distance to zone	In zone	Movement	Velocity
							Arena	Center 1	Center-point / Moving
			Animal ID	Box	Treatment	Total	Mean	Duration	Duration	Mean	center	Movement
						cm	cm	s	s	cm/s	%	%
Trial 1	Arena 1	0:10:00-0:20:00	41	1	Iso - Iso	2012.38	7.32816	167.2	255.2	3.35396	27.8667	42.5333
Trial 1	Arena 1	0:10:00-0:20:00	37	2	Iso - Group	1662.73	7.68582	201.4	220.8	2.77121	33.5667	36.8
Trial 1	Arena 1	0:10:00-0:20:00	64	3	Group - Iso	2140.81	10.6606	169.4	235.4	3.56801	28.2333	39.2333
Trial 1	Arena 1	0:10:00-0:20:00	96	4	Iso - Group	1959.55	9.77931	207	245.6	3.26809	34.5	40.9333
Trial 1	Arena 1	0:10:00-0:20:00	42	1	Group - Group	1502.56	5.26085	40	180.8	2.50427	6.66667	30.1333
Trial 1	Arena 1	0:10:00-0:20:00	54	2	Group - Group	1846.36	7.24519	104.2	200.6	3.07931	17.3667	33.4333
Trial 1	Arena 2	0:10:00-0:20:00	66	3	Group - Group	2335.66	9.61537	102.6	266.8	3.89276	17.1	44.4667
Trial 1	Arena 2	0:10:00-0:20:00	100	4	Group - Group	2346.92	9.69834	250	264	3.91154	41.6667	44
Trial 1	Arena 2	0:10:00-0:20:00	56	1	Group - Iso	1573.2	7.05364	63.8	214	2.622	10.6333	35.6667
Trial 1	Arena 2	0:10:00-0:20:00	82	2	Iso - Iso	2663.04	8.14008	163.8	289.4	4.46669	27.3	48.2333
Trial 1	Arena 2	0:10:00-0:20:00	103	3	Group - Iso	2449.17	9.257	84.2	270.6	4.09286	14.0333	45.1
Trial 1	Arena 2	0:10:00-0:20:00	68	4	Iso - Group	2951.27	8.79237	139.4	317.8	4.91878	23.2333	52.9667
Trial 1	Arena 3	0:10:00-0:20:00	43	1	Group - Iso	2305.83	7.72681	133.2	280.8	3.84561	22.2	46.8
Trial 1	Arena 3	0:10:00-0:20:00	62	2	Iso - Iso	2734.99	8.56058	242.4	317.6	4.55831	40.4	52.9333
Trial 1	Arena 3	0:10:00-0:20:00	51	3	Iso - Group	2491.73	10.077	103	285.4	4.15288	17.1667	47.5667
Trial 1	Arena 3	0:10:00-0:20:00	101	4	Group - Iso	2643.89	9.75931	194	319.8	4.40648	32.3333	53.3
Trial 1	Arena 3	0:10:00-0:20:00	55	1	Group - Group	2984.05	8.4916	140.6	337.6	4.97342	23.4333	56.2667
Trial 1	Arena 3	0:10:00-0:20:00	63	2	Group - Group	2262.04	7.76726	162.8	262.4	3.77889	27.1333	43.7333
Trial 1	Arena 4	0:10:00-0:20:00	88	3	Group - Group	2623.06	8.87395	85	268.2	4.41742	14.1667	44.7
Trial 1	Arena 4	0:10:00-0:20:00	102	4	Group - Group	2296.87	9.77878	144.8	251	3.82811	24.1333	41.8333
Trial 1	Arena 4	0:10:00-0:20:00	86	1	Iso - Group	2174.75	8.54306	210.4	278.2	3.62458	35.0667	46.3667
Trial 1	Arena 4	0:10:00-0:20:00	57	2	Group - Iso	2308.27	8.54458	118.8	277.4	3.84711	19.8	46.2333
Trial 1	Arena 4	0:10:00-0:20:00	99	3	Iso - Iso	2267.96	10.1177	185.2	256.2	3.78246	30.8667	42.7
Trial 1	Arena 4	0:10:00-0:20:00	117	4	Iso - Group	2168.68	8.79537	81.6	242.2	3.61446	13.6	40.3667
Trial 2	Arena 1	0:10:00-0:20:00	53	1	Iso - Iso	2527.97	7.36763	98.2	307.4	4.21329	16.3667	51.2333
Trial 2	Arena 1	0:10:00-0:20:00	87	2	Group - Iso	2725.65	8.75716	192.4	304	4.54276	32.0667	50.6667
Trial 2	Arena 1	0:10:00-0:20:00	107	3	Iso - Group	3063.69	10.7564	126	292.8	5.10955	21	48.8
Trial 2	Arena 1	0:10:00-0:20:00	65	4	Group - Iso	2737.38	8.67458	126.4	294.6	4.5623	21.0667	49.1
Trial 2	Arena 1	0:10:00-0:20:00	126	1	Group - Iso	4126.29	7.18785	92.6	376.8	6.87715	15.4333	62.8
Trial 2	Arena 1	0:10:00-0:20:00	127	2	Iso - Iso	2339.99	7.6111	132.2	290.8	3.89998	22.0333	48.4667
Trial 2	Arena 2	0:10:00-0:20:00	158	3	Iso - Group	2592.28	10.8058	137	280	4.32047	22.8333	46.6667
Trial 2	Arena 2	0:10:00-0:20:00	162	4	Group - Iso	2466.4	9.8458	194.8	259.4	4.11067	32.4667	43.2333
Trial 2	Arena 2	0:10:00-0:20:00	173	1	Iso - Group	1278.05	5.06141	30	135.6	2.1365	5	22.6
Trial 2	Arena 2	0:10:00-0:20:00	184	2	Iso - Iso	1515.12	6.10434	54.4	187.4	2.5252	9.06667	31.2333
Trial 2	Arena 2	0:10:00-0:20:00	156	3	Iso - Iso	2774.5	10.259	130	324.4	4.62724	21.6667	54.0667
Trial 2	Arena 2	0:10:00-0:20:00	172	4	Group - Iso	2193.87	10.0107	154.2	247.4	3.65645	25.7	41.2333
Trial 2	Arena 3	0:10:00-0:20:00	119	1	Group - Group	2465.02	6.48722	58.6	259	4.11522	9.76667	43.1667
Trial 2	Arena 3	0:10:00-0:20:00	130	2	Group - Group	961.74	5.1322	27.8	110.2	1.6029	4.63333	18.3667
Trial 2	Arena 3	0:10:00-0:20:00	155	3	Group - Group	2337.84	10.8649	194	271	3.8964	32.3333	45.1667
Trial 2	Arena 3	0:10:00-0:20:00	185	4	Group - Group	2134.07	8.68439	89.8	274.2	3.55678	14.9667	45.7
Trial 2	Arena 3	0:10:00-0:20:00	125	1	Iso - Iso	2336.39	7.69043	105	277.8	3.89398	17.5	46.3
Trial 2	Arena 3	0:10:00-0:20:00	132	2	Iso - Group	2412.46	6.96038	102.8	275.6	4.02345	17.1333	45.9333
Trial 2	Arena 4	0:10:00-0:20:00	154	3	Group - Iso	2656.57	10.328	125.6	297	4.42761	20.9333	49.5
Trial 2	Arena 4	0:10:00-0:20:00	129	4	Group - Iso	2973.91	8.73026	150.2	308.6	4.95652	25.0333	51.4333
Trial 2	Arena 4	0:10:00-0:20:00	188	1	Iso - Group	2070.53	7.49053	95.2	243.2	3.45318	15.8667	40.5333
Trial 2	Arena 4	0:10:00-0:20:00	111	2	Group - Iso	1835.68	7.25942	93.4	230.8	3.05947	15.5667	38.4667
Trial 2	Arena 4	0:10:00-0:20:00	140	3	Iso - Iso	2673.73	9.70396	113	318.8	4.45621	18.8333	53.1333
Trial 2	Arena 4	0:10:00-0:20:00	145	4	Group - Iso	3053.34	10.2114	192	316	5.08891	32	52.6667
Trial 3	Arena 1	0:10:00-0:20:00	128	1	Group - Group	2240.32	6.72489	107.8	259.8	3.73885	17.9667	43.3
Trial 3	Arena 1	0:10:00-0:20:00	146	2	Group - Group	2764.53	9.08767	201.4	321.2	4.61062	33.5667	53.5333
Trial 3	Arena 1	0:10:00-0:20:00	161	3	Group - Group	3144.27	9.58588	172.4	338.6	5.24045	28.7333	56.4333
Trial 3	Arena 1	0:10:00-0:20:00	171	4	Group - Group	3263.98	11.409	302.6	325.2	5.43996	50.4333	54.2
Trial 3	Arena 1	0:10:00-0:20:00	144	1	Iso - Group	3104.77	6.871	92.2	333	5.17462	15.3667	55.5
Trial 3	Arena 1	0:10:00-0:20:00	163	2	Iso - Iso	2886.51	8.08217	137.2	329.4	4.81406	22.8667	54.9
Trial 3	Arena 2	0:10:00-0:20:00	183	3	Group - Iso	1738.06	9.74068	91.4	200.2	2.89677	15.2333	33.3667
Trial 3	Arena 2	0:10:00-0:20:00	190	4	Iso - Iso	2532.92	8.44737	133.6	318.6	4.22153	22.2667	53.1
Trial 3	Arena 2	0:20:00-0:30:00	41	1	Iso - Iso	1496	6.55472	106.2	190.4	2.50335	17.7	31.7333
Trial 3	Arena 2	0:20:00-0:30:00	37	2	Iso - Group	1646.16	6.66204	154	217	2.7436	25.6667	36.1667
Trial 3	Arena 2	0:20:00-0:30:00	64	3	Group - Iso	1731.94	9.10782	125.8	191.8	2.88656	20.9667	31.9667
Trial 3	Arena 2	0:20:00-0:30:00	96	4	Iso - Group	1725.95	12.0482	288	198.4	2.87659	48	33.0667
Trial 3	Arena 3	0:20:00-0:30:00	42	1	Group - Group	1494.85	5.71135	96.6	201.8	2.49141	16.1	33.6333
Trial 3	Arena 3	0:20:00-0:30:00	54	2	Group - Group	1461.21	9.93285	287.2	189.4	2.43534	47.8667	31.5667
Trial 3	Arena 3	0:20:00-0:30:00	66	3	Group - Group	1965.05	10.668	174	243.6	3.27508	29	40.6
Trial 3	Arena 3	0:20:00-0:30:00	100	4	Group - Group	2138.72	9.62662	183.8	247.2	3.56691	30.6333	41.2
Trial 3	Arena 3	0:20:00-0:30:00	56	1	Group - Iso	1436.41	6.87971	77.6	185.6	2.39402	12.9333	30.9333
Trial 3	Arena 3	0:20:00-0:30:00	82	2	Iso - Iso	1959.49	9.2181	172.4	226.4	3.28113	28.7333	37.7333
Trial 3	Arena 4	0:20:00-0:30:00	103	3	Group - Iso	2469.21	9.81058	128.6	291.6	4.11535	21.4333	48.6
Trial 3	Arena 4	0:20:00-0:30:00	68	4	Iso - Group	1828.11	9.29505	206.4	237.4	3.04685	34.4	39.5667
Trial 3	Arena 4	0:20:00-0:30:00	43	1	Group - Iso	1787.71	7.19091	74.8	226.4	2.97952	12.4667	37.7333
Trial 3	Arena 4	0:20:00-0:30:00	62	2	Iso - Iso	2268.58	9.79784	187.4	234.2	3.79997	31.2333	39.0333
Trial 3	Arena 4	0:20:00-0:30:00	51	3	Iso - Group	1636.06	8.62727	99	215.4	2.72677	16.5	35.9
Trial 3	Arena 4	0:20:00-0:30:00	101	4	Group - Iso	2397.31	10.2103	238.8	286.4	3.99552	39.8	47.7333
Trial 4	Arena 1	0:20:00-0:30:00	55	1	Group - Group	2528.1	9.47639	172.4	297.2	4.21351	28.7333	49.5333
Trial 4	Arena 1	0:20:00-0:30:00	63	2	Group - Group	1615.76	8.21393	71.8	186.6	2.69294	11.9667	31.1
Trial 4	Arena 1	0:20:00-0:30:00	88	3	Group - Group	2124	8.5439	59.4	243.4	3.57215	9.9	40.5667
Trial 4	Arena 1	0:20:00-0:30:00	102	4	Group - Group	1312.07	8.25541	100	144.6	2.1897	16.6667	24.1
Trial 4	Arena 1	0:20:00-0:30:00	86	1	Iso - Group	2415.73	9.72914	227.2	282.4	4.02622	37.8667	47.0667
Trial 4	Arena 1	0:20:00-0:30:00	57	2	Group - Iso	1987.63	7.99567	117	243	3.31271	19.5	40.5
Trial 4	Arena 2	0:20:00-0:30:00	99	3	Iso - Iso	1688.29	12.2972	190	212.6	2.81382	31.6667	35.4333
Trial 4	Arena 2	0:20:00-0:30:00	117	4	Iso - Group	1702.08	9.18072	168.8	197.8	2.8368	28.1333	32.9667
Trial 4	Arena 2	0:20:00-0:30:00	53	1	Iso - Iso	1943.2	6.98598	116.4	251.2	3.24082	19.4	41.8667
Trial 4	Arena 2	0:20:00-0:30:00	87	2	Group - Iso	2493.25	12.1097	311.8	299.4	4.15542	51.9667	49.9
Trial 4	Arena 2	0:20:00-0:30:00	107	3	Iso - Group	1765.91	11.9427	132.2	189.2	2.94319	22.0333	31.5333
Trial 4	Arena 2	0:20:00-0:30:00	65	4	Group - Iso	2694.58	9.56482	222.4	296.4	4.49096	37.0667	49.4
Trial 4	Arena 3	0:20:00-0:30:00	126	1	Group - Iso	2778.22	9.43532	183.8	275.8	4.63965	30.6333	45.9667
Trial 4	Arena 3	0:20:00-0:30:00	127	2	Iso - Iso	2200.8	7.85134	60	267.6	3.67045	10	44.6
Trial 4	Arena 3	0:20:00-0:30:00	158	3	Iso - Group	1528.45	12.514	81.8	182.8	2.54741	13.6333	30.4667
Trial 4	Arena 3	0:20:00-0:30:00	162	4	Group - Iso	2456.48	9.48145	137.4	253	4.09413	22.9	42.1667
Trial 4	Arena 3	0:20:00-0:30:00	173	1	Iso - Group	1211.65	4.87513	19	135.8	2.11235	3.16667	22.6333
Trial 4	Arena 3	0:20:00-0:30:00	184	2	Iso - Iso	774.699	8.41347	13.6	92.6	1.29117	2.26667	15.4333
Trial 4	Arena 4	0:20:00-0:30:00	156	3	Iso - Iso	2134.31	11.2784	103.2	258.4	3.55719	17.2	43.0667
Trial 4	Arena 4	0:20:00-0:30:00	172	4	Group - Iso	1854.05	10.1934	92.2	209.4	3.09009	15.3667	34.9
Trial 4	Arena 4	0:20:00-0:30:00	119	1	Group - Group	2570.59	6.52389	81.8	268.6	4.28432	13.6333	44.7667
Trial 4	Arena 4	0:20:00-0:30:00	130	2	Group - Group	1051.02	4.32805	43	103.4	1.75171	7.16667	17.2333
Trial 4	Arena 4	0:20:00-0:30:00	155	3	Group - Group	1615.18	11.3647	85.6	188.2	2.69197	14.2667	31.3667
Trial 4	Arena 4	0:20:00-0:30:00	185	4	Group - Group	1680.95	10.8704	128	188.6	2.80159	21.3333	31.4333
Trial 5	Arena 1	0:20:00-0:30:00	125	1	Iso - Iso	2223.12	5.73724	73.6	239	3.7052	12.2667	39.8333
Trial 5	Arena 1	0:20:00-0:30:00	132	2	Iso - Group	2096.04	9.66115	204.6	248.6	3.49572	34.1	41.4333
Trial 5	Arena 1	0:20:00-0:30:00	154	3	Group - Iso	2501.57	9.50224	141.2	272.6	4.16928	23.5333	45.4333
Trial 5	Arena 1	0:20:00-0:30:00	129	4	Group - Iso	2159.13	10.3794	186.4	257.8	3.59856	31.0667	42.9667
Trial 5	Arena 1	0:20:00-0:30:00	188	1	Iso - Group	1360.39	8.35361	63.4	172.6	2.26882	10.5667	28.7667
Trial 5	Arena 1	0:20:00-0:30:00	111	2	Group - Iso	1561.72	6.40734	69	174	2.60286	11.5	29
Trial 5	Arena 2	0:20:00-0:30:00	140	3	Iso - Iso	2004.01	8.69586	89.2	256.4	3.34002	14.8667	42.7333
Trial 5	Arena 2	0:20:00-0:30:00	145	4	Group - Iso	2625.26	10.4928	168.8	304	4.37543	28.1333	50.6667
Trial 5	Arena 2	0:20:00-0:30:00	128	1	Group - Group	1874.91	7.21567	106.4	213	3.12486	17.7333	35.5
Trial 5	Arena 2	0:20:00-0:30:00	146	2	Group - Group	1750.63	7.42885	111	227.4	2.92552	18.5	37.9
Trial 5	Arena 2	0:20:00-0:30:00	161	3	Group - Group	1758.11	10.1238	115	215.2	2.98187	19.1667	35.8667
Trial 5	Arena 2	0:20:00-0:30:00	171	4	Group - Group	2656.57	10.6871	292.2	272	4.42761	48.7	45.3333
Trial 5	Arena 3	0:20:00-0:30:00	144	1	Iso - Group	2169.75	6.96506	151	259	3.61626	25.1667	43.1667
Trial 5	Arena 3	0:20:00-0:30:00	163	2	Iso - Iso	2375.66	8.21575	116.2	275.4	3.97934	19.3667	45.9
Trial 5	Arena 3	0:20:00-0:30:00	183	3	Group - Iso	1959.02	10.4638	104.4	235.4	3.26504	17.4	39.2333
Trial 5	Arena 3	0:20:00-0:30:00	190	4	Iso - Iso	2536.52	9.36265	136	274.4	4.22753	22.6667	45.7333
Trial 5	Arena 3	0:30:00-0:40:00	41	1	Iso - Iso	1639.41	5.95578	77.2	205.8	2.73235	12.8667	34.3
Trial 5	Arena 3	0:30:00-0:40:00	37	2	Iso - Group	1272.14	5.56497	85.4	166	2.12023	14.2333	27.6667
Trial 5	Arena 4	0:30:00-0:40:00	64	3	Group - Iso	1248.98	9.30928	34.4	139.8	2.08164	5.73333	23.3
Trial 5	Arena 4	0:30:00-0:40:00	96	4	Iso - Group	1715.84	10.0096	204.4	220.2	2.85973	34.0667	36.7
Trial 5	Arena 4	0:30:00-0:40:00	42	1	Group - Group	1250.93	4.82056	40.8	146.4	2.12237	6.8	24.4
Trial 5	Arena 4	0:30:00-0:40:00	54	2	Group - Group	1164.42	10.0497	165.6	146.6	1.94329	27.6	24.4333
Trial 5	Arena 4	0:30:00-0:40:00	66	3	Group - Group	1565.23	10.8544	188.4	191.2	2.61046	31.4	31.8667
Trial 5	Arena 4	0:30:00-0:40:00	100	4	Group - Group	1346.7	10.5222	137.6	160.4	2.24451	22.9333	26.7333
Trial 6	Arena 1	0:30:00-0:40:00	56	1	Group - Iso	1124.56	7.462	53.8	150	1.87426	8.96667	25
Trial 6	Arena 1	0:30:00-0:40:00	82	2	Iso - Iso	2014.33	8.71478	226.2	219.2	3.42923	37.7	36.5333
Trial 6	Arena 1	0:30:00-0:40:00	103	3	Group - Iso	2413.77	8.11079	74.8	268.6	4.02966	12.4667	44.7667
Trial 6	Arena 1	0:30:00-0:40:00	68	4	Iso - Group	1952.38	8.74515	164.6	248.8	3.25397	27.4333	41.4667
Trial 6	Arena 1	0:30:00-0:40:00	43	1	Group - Iso	2088.75	6.28501	58.8	235.6	3.48124	9.8	39.2667
Trial 6	Arena 1	0:30:00-0:40:00	62	2	Iso - Iso	1904.26	7.31264	107.4	208	3.17588	17.9	34.6667
Trial 6	Arena 2	0:30:00-0:40:00	51	3	Iso - Group	1399.48	9.11656	74.8	178.4	2.33247	12.4667	29.7333
Trial 6	Arena 2	0:30:00-0:40:00	101	4	Group - Iso	2265.45	9.74269	213.6	273.2	3.77575	35.6	45.5333
Trial 6	Arena 2	0:30:00-0:40:00	55	1	Group - Group	2080.18	9.02641	120.4	262.2	3.46696	20.0667	43.7
Trial 6	Arena 2	0:30:00-0:40:00	63	2	Group - Group	1401.05	8.04061	126.6	174	2.33664	21.1	29
Trial 6	Arena 2	0:30:00-0:40:00	88	3	Group - Group	1552.49	11.0265	153.2	189.4	2.58749	25.5333	31.5667
Trial 6	Arena 2	0:30:00-0:40:00	102	4	Group - Group	1210.18	10.0134	226.6	140.4	2.01696	37.7667	23.4
Trial 6	Arena 3	0:30:00-0:40:00	86	1	Iso - Group	1818.7	9.37965	280.6	194.2	3.03319	46.7667	32.3667
Trial 6	Arena 3	0:30:00-0:40:00	57	2	Group - Iso	1673.32	10.715	276	194	2.78886	46	32.3333
Trial 6	Arena 3	0:30:00-0:40:00	99	3	Iso - Iso	1753.13	10.4609	213	213.4	2.92188	35.5	35.5667
Trial 6	Arena 3	0:30:00-0:40:00	117	4	Iso - Group	629.77	3.25714	4.8	60	1.04962	0.8	10
Trial 6	Arena 3	0:30:00-0:40:00	53	1	Iso - Iso	1564.86	6.6755	47.6	187	2.60809	7.93333	31.1667
Trial 6	Arena 3	0:30:00-0:40:00	87	2	Group - Iso	1979.5	8.53588	121.6	244	3.29917	20.2667	40.6667
Trial 6	Arena 4	0:30:00-0:40:00	107	3	Iso - Group	1518.42	11.8143	124.6	171.4	2.53069	20.7667	28.5667
Trial 6	Arena 4	0:30:00-0:40:00	65	4	Group - Iso	1746.85	9.83397	193.6	204.6	2.91142	32.2667	34.1
Trial 6	Arena 4	0:30:00-0:40:00	126	1	Group - Iso	2730.23	8.20845	166.6	294.2	4.55647	27.7667	49.0333
Trial 6	Arena 4	0:30:00-0:40:00	127	2	Iso - Iso	2188.15	9.51452	165.6	270	3.69621	27.6	45
Trial 6	Arena 4	0:30:00-0:40:00	158	3	Iso - Group	2083.9	15.1234	297.6	216.6	3.47317	49.6	36.1
Trial 6	Arena 4	0:30:00-0:40:00	162	4	Group - Iso	2183.2	8.81766	185	252.8	3.63866	30.8333	42.1333
Trial 7	Arena 1	0:30:00-0:40:00	173	1	Iso - Group	758.618	4.55694	3.6	80.4	1.26521	0.6	13.4
Trial 7	Arena 1	0:30:00-0:40:00	184	2	Iso - Iso	1088.98	5.35586	67.8	138.8	1.83269	11.3	23.1333
Trial 7	Arena 1	0:30:00-0:40:00	156	3	Iso - Iso	2837.11	12.2501	160.2	315.6	4.73957	26.7	52.6
Trial 7	Arena 1	0:30:00-0:40:00	172	4	Group - Iso	1988.51	8.97804	101.6	238.2	3.31639	16.9333	39.7
Trial 7	Arena 1	0:30:00-0:40:00	119	1	Group - Group	2079.86	5.94764	44.2	224.8	3.46644	7.36667	37.4667
Trial 7	Arena 1	0:30:00-0:40:00	130	2	Group - Group	497.679	3.84895	-	55	0.829465	#VALUE!	9.16667
Trial 7	Arena 2	0:30:00-0:40:00	155	3	Group - Group	1319.78	9.45113	52.4	169.2	2.19963	8.73333	28.2
Trial 7	Arena 2	0:30:00-0:40:00	185	4	Group - Group	1641.29	8.13895	152.4	197.6	2.73548	25.4	32.9333
Trial 7	Arena 2	0:30:00-0:40:00	125	1	Iso - Iso	1845.94	7.00815	59	210.2	3.07656	9.83333	35.0333
Trial 7	Arena 2	0:30:00-0:40:00	132	2	Iso - Group	2296.67	7.85194	181.2	256.4	3.8329	30.2	42.7333
Trial 7	Arena 2	0:30:00-0:40:00	154	3	Group - Iso	2550.66	11.8749	209.4	278.2	4.25393	34.9	46.3667
Trial 7	Arena 2	0:30:00-0:40:00	129	4	Group - Iso	2323.72	10.4719	233.8	270	3.87286	38.9667	45
Trial 7	Arena 3	0:30:00-0:40:00	188	1	Iso - Group	1237.58	6.05973	40.4	162	2.06538	6.73333	27
Trial 7	Arena 3	0:30:00-0:40:00	111	2	Group - Iso	1573.72	4.82511	49	171.2	2.64846	8.16667	28.5333
Trial 7	Arena 3	0:30:00-0:40:00	140	3	Iso - Iso	1891.4	8.09968	37	223.4	3.15233	6.16667	37.2333
Trial 7	Arena 3	0:30:00-0:40:00	145	4	Group - Iso	2226.98	9.6782	148.2	245.6	3.71163	24.7	40.9333
Trial 7	Arena 3	0:30:00-0:40:00	128	1	Group - Group	1798.3	6.90984	131	209.6	2.99716	21.8333	34.9333
Trial 7	Arena 3	0:30:00-0:40:00	146	2	Group - Group	1038.72	5.56056	125.2	84.2	1.73235	20.8667	14.0333
Trial 7	Arena 4	0:30:00-0:40:00	161	3	Group - Group	1692.99	10.4946	143.4	195.8	2.82165	23.9	32.6333
Trial 7	Arena 4	0:30:00-0:40:00	171	4	Group - Group	2031.45	9.44961	203.4	221	3.38575	33.9	36.8333
Trial 7	Arena 4	0:30:00-0:40:00	144	1	Iso - Group	1937.12	7.05074	122.6	245.2	3.23393	20.4333	40.8667
Trial 7	Arena 4	0:30:00-0:40:00	163	2	Iso - Iso	1893.9	7.5808	138.2	263	3.1565	23.0333	43.8333
Trial 7	Arena 4	0:30:00-0:40:00	183	3	Group - Iso	1397.42	11.9951	178.6	177.2	2.32904	29.7667	29.5333
Trial 7	Arena 4	0:30:00-0:40:00	190	4	Iso - Iso	1874.65	10.2908	133.2	252.2	3.12441	22.2	42.0333
Trial 8	Arena 1	0:40:00-0:50:00	41	1	Iso - Iso	1479.15	8.37059	188	200.8	2.46525	31.3333	33.4667
Trial 8	Arena 1	0:40:00-0:50:00	37	2	Iso - Group	1103.36	4.94617	19.8	128.8	1.88223	3.3	21.4667
Trial 8	Arena 1	0:40:00-0:50:00	64	3	Group - Iso	1448.25	11.0438	80	170	2.41375	13.3333	28.3333
Trial 8	Arena 1	0:40:00-0:50:00	96	4	Iso - Group	1419.95	10.0186	222.6	159	2.36659	37.1	26.5
Trial 8	Arena 1	0:40:00-0:50:00	42	1	Group - Group	628.014	6.44529	204.2	76.8	1.04669	34.0333	12.8
Trial 8	Arena 1	0:40:00-0:50:00	54	2	Group - Group	1113.22	5.22994	32.8	136.2	1.85536	5.46667	22.7
Trial 8	Arena 2	0:40:00-0:50:00	66	3	Group - Group	1863.84	10.5524	154.2	219	3.1064	25.7	36.5
Trial 8	Arena 2	0:40:00-0:50:00	100	4	Group - Group	1113.27	11.0515	247.2	120.4	1.8818	41.2	20.0667
Trial 8	Arena 2	0:40:00-0:50:00	56	1	Group - Iso	1356.85	6.71033	77.6	193.6	2.26443	12.9333	32.2667
Trial 8	Arena 2	0:40:00-0:50:00	82	2	Iso - Iso	2106.56	7.58893	137.4	219.2	3.57772	22.9	36.5333
Trial 8	Arena 2	0:40:00-0:50:00	103	3	Group - Iso	2233.73	8.76439	117.8	254.2	3.72288	19.6333	42.3667
Trial 8	Arena 2	0:40:00-0:50:00	68	4	Iso - Group	1734.15	10.8882	239.4	225.4	2.89026	39.9	37.5667
Trial 8	Arena 3	0:40:00-0:50:00	43	1	Group - Iso	1743.95	8.07582	109.6	226.4	2.90658	18.2667	37.7333
Trial 8	Arena 3	0:40:00-0:50:00	62	2	Iso - Iso	1812.4	7.95952	116	200.8	3.02268	19.3333	33.4667
Trial 8	Arena 3	0:40:00-0:50:00	51	3	Iso - Group	1652.05	8.98649	131	197	2.75342	21.8333	32.8333
Trial 8	Arena 3	0:40:00-0:50:00	101	4	Group - Iso	2186.8	11.0927	205.8	265.4	3.64953	34.3	44.2333
Trial 8	Arena 3	0:40:00-0:50:00	55	1	Group - Group	1578.97	8.84036	136.6	205.6	2.63162	22.7667	34.2667
Trial 8	Arena 3	0:40:00-0:50:00	63	2	Group - Group	1649.79	6.93313	137.4	201.8	2.77182	22.9	33.6333
Trial 8	Arena 4	0:40:00-0:50:00	88	3	Group - Group	1719.17	10.3293	66.2	187.8	2.86528	11.0333	31.3
Trial 8	Arena 4	0:40:00-0:50:00	102	4	Group - Group	569.489	8.6669	56.6	61	0.949148	9.43333	10.1667
Trial 8	Arena 4	0:40:00-0:50:00	86	1	Iso - Group	1468.46	7.61398	84	170	2.44743	14	28.3333
Trial 8	Arena 4	0:40:00-0:50:00	57	2	Group - Iso	1391.24	7.63036	156	169.8	2.31873	26	28.3
Trial 8	Arena 4	0:40:00-0:50:00	99	3	Iso - Iso	1296.37	7.64875	97.6	159.4	2.16423	16.2667	26.5667
Trial 8	Arena 4	0:40:00-0:50:00	117	4	Iso - Group	190.176	1.33157	-	2.8	0.316959	#VALUE!	0.466667
Trial 9	Arena 1	0:40:00-0:50:00	53	1	Iso - Iso	1716.97	6.62708	75	223.8	2.86448	12.5	37.3
Trial 9	Arena 1	0:40:00-0:50:00	87	2	Group - Iso	1773.41	8.72676	198.6	224.6	2.95568	33.1	37.4333
Trial 9	Arena 1	0:40:00-0:50:00	107	3	Iso - Group	1061.72	12.5196	151.6	125.8	1.76954	25.2667	20.9667
Trial 9	Arena 1	0:40:00-0:50:00	65	4	Group - Iso	1604.48	6.54313	59.4	151.4	2.73056	9.9	25.2333
Trial 9	Arena 1	0:40:00-0:50:00	126	1	Group - Iso	2841.17	8.66378	198.2	283.6	4.74161	33.0333	47.2667
Trial 9	Arena 1	0:40:00-0:50:00	127	2	Iso - Iso	1810.28	9.05615	107.2	254.8	3.01914	17.8667	42.4667
Trial 9	Arena 2	0:40:00-0:50:00	158	3	Iso - Group	1550.03	10.6903	222.4	178.4	2.58339	37.0667	29.7333
Trial 9	Arena 2	0:40:00-0:50:00	162	4	Group - Iso	2001.97	8.84342	91.8	230.6	3.33885	15.3	38.4333
Trial 9	Arena 2	0:40:00-0:50:00	173	1	Iso - Group	1092.96	4.53885	12.4	109	1.83076	2.06667	18.1667
Trial 9	Arena 2	0:40:00-0:50:00	184	2	Iso - Iso	879.219	6.50168	19.8	113.4	1.46537	3.3	18.9
Trial 9	Arena 2	0:40:00-0:50:00	156	3	Iso - Iso	2419.08	9.84496	91.2	278.6	4.0318	15.2	46.4333
Trial 9	Arena 2	0:40:00-0:50:00	172	4	Group - Iso	1352.65	9.04024	75.8	154.6	2.25442	12.6333	25.7667
Trial 9	Arena 3	0:40:00-0:50:00	119	1	Group - Group	1405.17	6.03827	48	143.4	2.34507	8	23.9
Trial 9	Arena 3	0:40:00-0:50:00	130	2	Group - Group	400.885	2.93442	0.2	25.4	0.668142	0.0333333	4.23333
Trial 9	Arena 3	0:40:00-0:50:00	155	3	Group - Group	879.153	11.7847	25	100.8	1.46525	4.16667	16.8
Trial 9	Arena 3	0:40:00-0:50:00	185	4	Group - Group	934.191	8.9488	159.2	98.6	1.55699	26.5333	16.4333
Trial 9	Arena 3	0:40:00-0:50:00	125	1	Iso - Iso	1440.99	6.24315	90.6	169.6	2.43	15.1	28.2667
Trial 9	Arena 3	0:40:00-0:50:00	132	2	Iso - Group	2249.66	9.68233	166.6	229	3.76197	27.7667	38.1667
Trial 9	Arena 4	0:40:00-0:50:00	154	3	Group - Iso	1399.02	11.7981	355	155.2	2.3317	59.1667	25.8667
Trial 9	Arena 4	0:40:00-0:50:00	129	4	Group - Iso	1865.83	9.27105	89.4	206.8	3.11491	14.9	34.4667
Trial 9	Arena 4	0:40:00-0:50:00	188	1	Iso - Group	864.898	5.85806	26.6	101.4	1.4415	4.43333	16.9
Trial 9	Arena 4	0:40:00-0:50:00	111	2	Group - Iso	1029.45	5.40787	41.6	120.8	1.71575	6.93333	20.1333
Trial 9	Arena 4	0:40:00-0:50:00	140	3	Iso - Iso	1958.16	10.3218	76.2	265.4	3.2636	12.7	44.2333
Trial 9	Arena 4	0:40:00-0:50:00	145	4	Group - Iso	1609.09	9.93116	285.6	184	2.68182	47.6	30.6667
Trial 10	Arena 1	0:40:00-0:50:00	128	1	Group - Group	1592.59	6.55745	83.6	187.8	2.65432	13.9333	31.3
Trial 10	Arena 1	0:40:00-0:50:00	146	2	Group - Group	508.635	4.39993	22.4	44.6	0.847725	3.73333	7.43333
Trial 10	Arena 1	0:40:00-0:50:00	161	3	Group - Group	1432.67	11.672	119	189.4	2.38779	19.8333	31.5667
Trial 10	Arena 1	0:40:00-0:50:00	171	4	Group - Group	2100.75	11.1531	249.4	235.6	3.50125	41.5667	39.2667
Trial 10	Arena 1	0:40:00-0:50:00	144	1	Iso - Group	1397.95	5.26272	72.4	156.2	2.34634	12.0667	26.0333
Trial 10	Arena 1	0:40:00-0:50:00	163	2	Iso - Iso	2475.95	8.59263	135	284.6	4.14316	22.5	47.4333
Trial 10	Arena 2	0:40:00-0:50:00	183	3	Group - Iso	1489.62	9.83968	28.6	176.6	2.4827	4.76667	29.4333
Trial 10	Arena 2	0:40:00-0:50:00	190	4	Iso - Iso	1791.39	8.87398	73.4	204.8	2.98566	12.2333	34.1333
Trial 10	Arena 2	0:50:00-1:00:00	41	1	Iso - Iso	1574.36	7.64112	141.4	208.2	2.63888	23.5667	34.7
Trial 10	Arena 2	0:50:00-1:00:00	37	2	Iso - Group	1560.13	7.41149	233.6	192.2	2.60022	38.9333	32.0333
Trial 10	Arena 2	0:50:00-1:00:00	64	3	Group - Iso	630.912	10.8558	12.6	58.8	1.05152	2.1	9.8
Trial 10	Arena 2	0:50:00-1:00:00	96	4	Iso - Group	1517.32	8.72734	213.2	208	2.5331	35.5333	34.6667
Trial 10	Arena 3	0:50:00-1:00:00	42	1	Group - Group	1202.4	6.3429	45.2	154.8	2.04908	7.53333	25.8
Trial 10	Arena 3	0:50:00-1:00:00	54	2	Group - Group	966.32	7.62667	48.8	124.4	1.61161	8.13333	20.7333
Trial 10	Arena 3	0:50:00-1:00:00	66	3	Group - Group	849.849	12.9503	28.2	109	1.41641	4.7	18.1667
Trial 10	Arena 3	0:50:00-1:00:00	100	4	Group - Group	1605.51	12.6971	322	207.6	2.67585	53.6667	34.6
Trial 10	Arena 3	0:50:00-1:00:00	56	1	Group - Iso	1326.33	7.97206	57	190.4	2.21056	9.5	31.7333
Trial 10	Arena 3	0:50:00-1:00:00	82	2	Iso - Iso	1520.4	10.3112	294.2	165.4	2.53399	49.0333	27.5667
Trial 10	Arena 4	0:50:00-1:00:00	103	3	Group - Iso	2026.23	9.23236	62.2	216.4	3.37931	10.3667	36.0667
Trial 10	Arena 4	0:50:00-1:00:00	68	4	Iso - Group	1766.56	10.473	300.4	229.6	2.94426	50.0667	38.2667
Trial 10	Arena 4	0:50:00-1:00:00	43	1	Group - Iso	1701.84	5.42606	81.8	213	2.84208	13.6333	35.5
Trial 10	Arena 4	0:50:00-1:00:00	62	2	Iso - Iso	2124.1	7.40255	175.4	255.2	3.72257	29.2333	42.5333
Trial 10	Arena 4	0:50:00-1:00:00	51	3	Iso - Group	1372.69	8.16358	116	169	2.28781	19.3333	28.1667
Trial 10	Arena 4	0:50:00-1:00:00	101	4	Group - Iso	2075.39	11.1337	351.8	268.2	3.45898	58.6333	44.7
Trial 11	Arena 1	0:50:00-1:00:00	55	1	Group - Group	1480	8.81331	126.4	185.4	2.46666	21.0667	30.9
Trial 11	Arena 1	0:50:00-1:00:00	63	2	Group - Group	1904.63	6.66437	111.4	215.6	3.18927	18.5667	35.9333
Trial 11	Arena 1	0:50:00-1:00:00	88	3	Group - Group	1379.87	6.6782	36.8	164.4	2.29978	6.13333	27.4
Trial 11	Arena 1	0:50:00-1:00:00	102	4	Group - Group	1337.08	8.68817	35.2	134.4	2.22847	5.86667	22.4
Trial 11	Arena 1	0:50:00-1:00:00	86	1	Iso - Group	1397.79	6.51055	104.4	170.4	2.32964	17.4	28.4
Trial 11	Arena 1	0:50:00-1:00:00	57	2	Group - Iso	1309.2	13.1056	359.4	167.4	2.182	59.9	27.9
Trial 11	Arena 2	0:50:00-1:00:00	99	3	Iso - Iso	1509.1	7.37904	101.6	161.6	2.51517	16.9333	26.9333
Trial 11	Arena 2	0:50:00-1:00:00	117	4	Iso - Group	1494.51	6.54084	93.4	159.2	2.49085	15.5667	26.5333
Trial 11	Arena 2	0:50:00-1:00:00	53	1	Iso - Iso	1660.31	8.49429	67	216	2.76719	11.1667	36
Trial 11	Arena 2	0:50:00-1:00:00	87	2	Group - Iso	1845.62	8.9637	280	219	3.07808	46.6667	36.5
Trial 11	Arena 2	0:50:00-1:00:00	107	3	Iso - Group	986.042	10.9113	65	107.2	1.6434	10.8333	17.8667
Trial 11	Arena 2	0:50:00-1:00:00	65	4	Group - Iso	550.081	6.80734	11.4	23.4	0.917414	1.9	3.9
Trial 11	Arena 3	0:50:00-1:00:00	126	1	Group - Iso	3107.73	7.95669	153.2	318.2	5.18647	25.5333	53.0333
Trial 11	Arena 3	0:50:00-1:00:00	127	2	Iso - Iso	1524.36	8.97501	121.4	216.6	2.5457	20.2333	36.1
Trial 11	Arena 3	0:50:00-1:00:00	158	3	Iso - Group	1600.61	10.8301	238.8	185	2.66768	39.8	30.8333
Trial 11	Arena 3	0:50:00-1:00:00	162	4	Group - Iso	1727.07	10.3273	192	222.2	2.87845	32	37.0333
Trial 11	Arena 3	0:50:00-1:00:00	173	1	Iso - Group	1061.78	5.18385	10.8	112.4	1.77675	1.8	18.7333
Trial 11	Arena 3	0:50:00-1:00:00	184	2	Iso - Iso	950.335	4.52271	7.6	110.2	1.58389	1.26667	18.3667
Trial 11	Arena 4	0:50:00-1:00:00	156	3	Iso - Iso	2190.2	8.17472	103.8	268.6	3.65276	17.3	44.7667
Trial 11	Arena 4	0:50:00-1:00:00	172	4	Group - Iso	1061.91	8.87589	51.6	135.2	1.76986	8.6	22.5333
Trial 11	Arena 4	0:50:00-1:00:00	119	1	Group - Group	904.093	4.60018	5.2	107	1.50682	0.866667	17.8333
Trial 11	Arena 4	0:50:00-1:00:00	130	2	Group - Group	547.48	3.33781	22.8	43.8	0.912466	3.8	7.3
Trial 11	Arena 4	0:50:00-1:00:00	155	3	Group - Group	1447.16	12.0074	202.8	174.2	2.41194	33.8	29.0333
Trial 11	Arena 4	0:50:00-1:00:00	185	4	Group - Group	1402.98	8.41797	125	163.4	2.33831	20.8333	27.2333
Trial 12	Arena 1	0:50:00-1:00:00	125	1	Iso - Iso	1918.89	6.09544	86	216.4	3.19814	14.3333	36.0667
Trial 12	Arena 1	0:50:00-1:00:00	132	2	Iso - Group	2340.44	6.25692	49.2	250.2	3.94411	8.2	41.7
Trial 12	Arena 1	0:50:00-1:00:00	154	3	Group - Iso	1652.72	7.14282	102.2	184	2.75637	17.0333	30.6667
Trial 12	Arena 1	0:50:00-1:00:00	129	4	Group - Iso	2308.58	10.2933	186	246	3.84763	31	41
Trial 12	Arena 1	0:50:00-1:00:00	188	1	Iso - Group	1247	8.21424	62.8	143.8	2.07834	10.4667	23.9667
Trial 12	Arena 1	0:50:00-1:00:00	111	2	Group - Iso	1072.34	6.24776	142.2	125.8	1.82681	23.7	20.9667
Trial 12	Arena 2	0:50:00-1:00:00	140	3	Iso - Iso	1928.57	9.74164	86.6	229.4	3.21429	14.4333	38.2333
Trial 12	Arena 2	0:50:00-1:00:00	145	4	Group - Iso	1763.81	10.1649	139.8	211.8	2.93969	23.3	35.3
Trial 12	Arena 2	0:50:00-1:00:00	128	1	Group - Group	1318.56	7.02609	19.2	185.6	2.1976	3.2	30.9333
Trial 12	Arena 2	0:50:00-1:00:00	146	2	Group - Group	262.127	3.48434	10.4	16.2	0.449462	1.73333	2.7
Trial 12	Arena 2	0:50:00-1:00:00	161	3	Group - Group	2181.57	9.36573	101	252.8	3.63595	16.8333	42.1333
Trial 12	Arena 2	0:50:00-1:00:00	171	4	Group - Group	1412.16	7.37265	129.6	153.2	2.3536	21.6	25.5333
Trial 12	Arena 3	0:50:00-1:00:00	144	1	Iso - Group	1377.52	6.4049	79	179	2.29587	13.1667	29.8333
Trial 12	Arena 3	0:50:00-1:00:00	163	2	Iso - Iso	1957.68	7.67334	57.2	241	3.2781	9.53333	40.1667
Trial 12	Arena 3	0:50:00-1:00:00	183	3	Group - Iso	1345.73	10.6076	64.2	157.8	2.24288	10.7	26.3
Trial 12	Arena 3	0:50:00-1:00:00	190	4	Iso - Iso	2046.03	7.71754	94.6	236.6	3.41006	15.7667	39.4333
Trial 12	Arena 3	Start-0:10:00	41	1	Iso - Iso	3270.69	8.38265	140.6	353.4	5.49695	23.4333	58.9
Trial 12	Arena 3	Start-0:10:00	37	2	Iso - Group	3217.16	10.5223	292.2	362	5.40155	48.7	60.3333
Trial 12	Arena 4	Start-0:10:00	64	3	Group - Iso	3512.92	10.8112	156	337	5.91998	26	56.1667
Trial 12	Arena 4	Start-0:10:00	96	4	Iso - Group	2898.23	11.6329	318.4	323.2	4.97807	53.0667	53.8667
Trial 12	Arena 4	Start-0:10:00	42	1	Group - Group	3024.17	7.98497	101.6	332	5.04532	16.9333	55.3333
Trial 12	Arena 4	Start-0:10:00	54	2	Group - Group	3625.77	7.16041	96.4	370	6.04899	16.0667	61.6667
Trial 12	Arena 4	Start-0:10:00	66	3	Group - Group	3474.56	10.0964	162.2	346.8	5.79286	27.0333	57.8
Trial 12	Arena 4	Start-0:10:00	100	4	Group - Group	3595.65	10.0235	172.2	354.6	5.99474	28.7	59.1
Trial 13	Arena 1	Start-0:10:00	56	1	Group - Iso	3145.58	8.91372	142.4	350.4	5.25139	23.7333	58.4
Trial 13	Arena 1	Start-0:10:00	82	2	Iso - Iso	4101.89	8.96218	206.8	390.6	6.84333	34.4667	65.1
Trial 13	Arena 1	Start-0:10:00	103	3	Group - Iso	3834.16	9.75527	93.4	360.6	6.39667	15.5667	60.1
Trial 13	Arena 1	Start-0:10:00	68	4	Iso - Group	3450.96	9.06306	133.4	341.4	5.75352	22.2333	56.9
Trial 13	Arena 1	Start-0:10:00	43	1	Group - Iso	3482.51	7.45618	98.8	345.8	5.80612	16.4667	57.6333
Trial 13	Arena 1	Start-0:10:00	62	2	Iso - Iso	4132.97	8.80594	169.8	407.2	6.89517	28.3	67.8667
Trial 13	Arena 2	Start-0:10:00	51	3	Iso - Group	3456.28	9.48306	95.2	350.2	5.76239	15.8667	58.3667
Trial 13	Arena 2	Start-0:10:00	101	4	Group - Iso	4464.57	9.4216	150.8	413.6	7.44344	25.1333	68.9333
Trial 13	Arena 2	Start-0:10:00	55	1	Group - Group	4515.75	8.4618	141.8	421.4	7.52876	23.6333	70.2333
Trial 13	Arena 2	Start-0:10:00	63	2	Group - Group	3536.91	7.71055	96.2	352.8	5.89682	16.0333	58.8
Trial 13	Arena 2	Start-0:10:00	88	3	Group - Group	3768.82	9.9898	141.4	369.8	6.28345	23.5667	61.6333
Trial 13	Arena 2	Start-0:10:00	102	4	Group - Group	3731.92	9.33393	110.6	331.2	6.22194	18.4333	55.2
Trial 13	Arena 3	Start-0:10:00	86	1	Iso - Group	4099.13	8.77044	159.4	367	6.83417	26.5667	61.1667
Trial 13	Arena 3	Start-0:10:00	57	2	Group - Iso	3660.95	7.16266	92	374.8	6.11176	15.3333	62.4667
Trial 13	Arena 3	Start-0:10:00	99	3	Iso - Iso	3671.54	11.1572	166.6	356.4	6.1356	27.7667	59.4
Trial 13	Arena 3	Start-0:10:00	117	4	Iso - Group	3851.17	9.33311	158.2	383	6.42076	26.3667	63.8333
Trial 13	Arena 3	Start-0:10:00	53	1	Iso - Iso	3668.31	8.88287	185.2	352.6	6.11589	30.8667	58.7667
Trial 13	Arena 3	Start-0:10:00	87	2	Group - Iso	3710.81	9.72032	209	367.2	6.19087	34.8333	61.2
Trial 13	Arena 4	Start-0:10:00	107	3	Iso - Group	4633.81	10.4601	182	399	7.72559	30.3333	66.5
Trial 13	Arena 4	Start-0:10:00	65	4	Group - Iso	3966.11	9.58061	135.6	378.6	6.61239	22.6	63.1
Trial 13	Arena 4	Start-0:10:00	126	1	Group - Iso	4685.63	8.06743	123	401	7.81981	20.5	66.8333
Trial 13	Arena 4	Start-0:10:00	127	2	Iso - Iso	3296.48	7.657	83.6	351	5.49597	13.9333	58.5
Trial 13	Arena 4	Start-0:10:00	158	3	Iso - Group	4032.39	10.3902	137	383.4	6.72289	22.8333	63.9
Trial 13	Arena 4	Start-0:10:00	162	4	Group - Iso	4183.7	9.68179	187.8	358.2	6.97516	31.3	59.7
Trial 14	Arena 1	Start-0:10:00	173	1	Iso - Group	2612.8	8.27173	103.8	250.4	4.36048	17.3	41.7333
Trial 14	Arena 1	Start-0:10:00	184	2	Iso - Iso	2048.45	6.15836	58.4	260.8	3.4175	9.73333	43.4667
Trial 14	Arena 1	Start-0:10:00	156	3	Iso - Iso	3929.18	10.9265	149	386.4	6.55081	24.8333	64.4
Trial 14	Arena 1	Start-0:10:00	172	4	Group - Iso	3531.29	10.0403	191.2	351.4	5.88744	31.8667	58.5667
Trial 14	Arena 1	Start-0:10:00	119	1	Group - Group	3570.19	7.80438	116.2	348.6	5.97422	19.3667	58.1
Trial 14	Arena 1	Start-0:10:00	130	2	Group - Group	974.83	5.36508	18.4	111	1.62526	3.06667	18.5
Trial 14	Arena 2	Start-0:10:00	155	3	Group - Group	3554.25	10.308	156.6	343	5.92573	26.1	57.1667
Trial 14	Arena 2	Start-0:10:00	185	4	Group - Group	3342.23	8.95697	99.4	364	5.57225	16.5667	60.6667
Trial 14	Arena 2	Start-0:10:00	125	1	Iso - Iso	3362.77	7.35415	101.6	328	5.60648	16.9333	54.6667
Trial 14	Arena 2	Start-0:10:00	132	2	Iso - Group	4155.76	7.93272	138	404.2	6.95874	23	67.3667
Trial 14	Arena 2	Start-0:10:00	154	3	Group - Iso	4397.12	9.59485	120.8	395.4	7.33097	20.1333	65.9
Trial 14	Arena 2	Start-0:10:00	129	4	Group - Iso	4382.47	9.37499	125.8	376	7.30655	20.9667	62.6667
Trial 14	Arena 3	Start-0:10:00	188	1	Iso - Group	3674.04	8.03883	108.2	372.2	6.12544	18.0333	62.0333
Trial 14	Arena 3	Start-0:10:00	111	2	Group - Iso	3348.61	7.53784	110.6	324	5.5922	18.4333	54
Trial 14	Arena 3	Start-0:10:00	140	3	Iso - Iso	3501.83	10.2765	116.6	358.4	5.83833	19.4333	59.7333
Trial 14	Arena 3	Start-0:10:00	145	4	Group - Iso	4110.32	9.66402	133	393.6	6.85282	22.1667	65.6
Trial 14	Arena 3	Start-0:10:00	128	1	Group - Group	3520.19	7.73249	79	371.8	5.86894	13.1667	61.9667
Trial 14	Arena 3	Start-0:10:00	146	2	Group - Group	3610.1	7.66476	119.8	347.6	6.05925	19.9667	57.9333
Trial 14	Arena 4	Start-0:10:00	161	3	Group - Group	3866.6	10.4465	102.2	383	6.44649	17.0333	63.8333
Trial 14	Arena 4	Start-0:10:00	171	4	Group - Group	3467.81	10.1927	199.4	346.2	5.78161	33.2333	57.7
Trial 14	Arena 4	Start-0:10:00	144	1	Iso - Group	3983.26	7.95461	99.2	367	6.64098	16.5333	61.1667
Trial 14	Arena 4	Start-0:10:00	163	2	Iso - Iso	4578.95	7.97381	134	425.4	7.63412	22.3333	70.9
Trial 14	Arena 4	Start-0:10:00	183	3	Group - Iso	3873.49	8.89788	81.8	385.4	6.45796	13.6333	64.2333
Trial 14	Arena 4	Start-0:10:00	190	4	Iso - Iso	3702.64	9.04954	108	375.4	6.17312	18	62.5667
