# Supplementary material for: Social isolation in rats: Effects on animal welfare and molecular markers for neuroplasticity
Source: PLoS One. 2020 Oct 27;15(10):e0240439. doi: 10.1371/journal.pone.0240439 (PMC7591026; doi:10.1371/journal.pone.0240439)
Supplement: S5 Data — (XLSX) [file pone.0240439.s005.xlsx]

## Sheet: Burrowing Behaviour
CONDITION	Z Score
Sham	-0.0881061
Sham	-1.08074
Sham	0.19381
Sham	-0.091357
Sham	0.406011
Sham	0.228382
Sham	0.379206
Sham	-0.526849
Sham	-0.267476
Sham	0.446126
Sham	0.463788
Sham	0.323816
Sham	-0.358844
Sham	0.385258
Sham	-0.0175594
Sham	-0.39547
AdSI	0.50385
AdSI	0.363377
AdSI	1.32213
AdSI	0.246796
AdSI	-1.14008
AdSI	-0.877229
AdSI	-0.302862
AdSI	-0.779102
AdSI	-0.552742
AdSI	0.266921
AdSI	0.128765
AdSI	-0.674174
AdSI	0.300076
AdSI	-0.258484
AdSI	-0.0342555
AdSI	-0.441147
ELSI	0.256943
ELSI	0.325928
ELSI	-1.09966
ELSI	-2.13273
ELSI	0.0556932
ELSI	-0.160288
ELSI	0.146653
ELSI	-1.20982
ELSI	-0.747984
ELSI	-0.862465
ELSI	-0.262859
ELSI	-0.238421
SI	0.234091
SI	-0.582874
SI	0.588678
SI	0.500594
SI	0.0740635
SI	1.28263
SI	-0.895247
SI	-1.06721
SI	-0.283612
SI	-0.514154
SI	-0.788344
SI	0.333896
SI	-1.09767

## Sheet: Open Field-Locomotor Activity
CONDITION	Z Score
Sham	-0.857559
Sham	-0.500603
Sham	1.40846
Sham	0.327516
Sham	0.22316
Sham	0.569775
Sham	0.223664
Sham	-0.548863
Sham	0.439527
Sham	0.357185
Sham	-2.808
Sham	-0.703531
Sham	-0.158611
Sham	0.976485
Sham	1.16866
Sham	-0.117259
AdSI	0.670239
AdSI	-0.421841
AdSI	0.352376
AdSI	-0.397528
AdSI	0.517314
AdSI	1.18531
AdSI	1.76689
AdSI	1.42277
AdSI	-0.456232
AdSI	3.00343
AdSI	1.57655
AdSI	1.40321
AdSI	1.26061
AdSI	1.21748
AdSI	0.158507
AdSI	0.108049
ELSI	-0.284439
ELSI	0.232995
ELSI	0.900505
ELSI	0.662365
ELSI	-0.0013323
ELSI	0.370555
ELSI	-0.677965
ELSI	1.46285
ELSI	0.906237
ELSI	0.624266
ELSI	-1.44412
ELSI	-0.397201
SI	0.121068
SI	0.674004
SI	1.27657
SI	0.987508
SI	0.239447
SI	0.576448
SI	0.879471
SI	1.03027
SI	1.83872
SI	1.79672
SI	-1.55642
SI	1.17782

## Sheet: Open Field-Anxiety
CONDITION	Z Score
Sham	-0.267114
Sham	0.138507
Sham	0.627154
Sham	-0.0469432
Sham	0.782376
Sham	-0.34911
Sham	1.39997
Sham	0.0606544
Sham	-0.60601
Sham	-0.291686
Sham	-1.98465
Sham	-0.393198
Sham	0.0548991
Sham	-0.194182
Sham	0.617059
Sham	0.452279
AdSI	-0.261836
AdSI	-0.0523667
AdSI	1.29293
AdSI	0.640909
AdSI	-0.413392
AdSI	0.886044
AdSI	0.639255
AdSI	0.303856
AdSI	-0.346216
AdSI	1.22258
AdSI	0.79742
AdSI	0.820283
AdSI	0.25888
AdSI	0.993416
AdSI	0.420922
AdSI	0.251821
ELSI	0.457521
ELSI	0.286853
ELSI	1.25179
ELSI	0.697046
ELSI	0.643965
ELSI	0.258547
ELSI	-0.221465
ELSI	0.727093
ELSI	0.401891
ELSI	1.28236
ELSI	-1.55416
ELSI	-0.314712
SI	0.793744
SI	-0.278449
SI	0.617777
SI	0.230206
SI	-0.148793
SI	-0.167748
SI	1.46489
SI	-0.0282256
SI	0.510164
SI	0.345221
SI	-0.93393
SI	0.0867121
